# Supplementary material for: PedMap: a pediatric diseases map generated from clinical big data from Hangzhou, China
Source: Sci Rep. 2019 Nov 28;9:17867. doi: 10.1038/s41598-019-54439-w (PMC6883068; doi:10.1038/s41598-019-54439-w)
Supplement: Supplementary file 2 — Dataset 1 [file 41598_2019_54439_MOESM2_ESM.csv]

Disease	1	2	3	4	5	6	7	8	9	10	11	12	13	14	15	16	17	18	19	20	21	22	23	24	25	26	27	28	29	30	31	32	33	34	35	36	37	38	39	40	41	42	43	44	45	46	47	48	49
Abdominal pain	0.135479	0.0696108	0.0456587	0.0561377	0.0546407	0.0531437	0.0681138	0.0860778	0.0598802	0.0868263	0.0845808	0.103293	0.104042	0.113024	0.11003	0.117515	0.122754	0.150449	0.157934	0.193862	0.221557	0.283683	0.276198	0.38997	0.443862	0.469311	0.482036	0.5	0.559132	0.61003	0.594311	0.659431	0.657934	0.638473	0.665419	0.896707	0.741766	0.741766	0.83009	0.827096	0.797156	0.814371	0.873503	0.833832	0.831587	0.833832	0.838323	1	0.796407
Acute bronchitis	0.589552	0.664179	0.664179	0.835821	0.839552	1	0.761194	0.843284	0.802239	0.66791	0.809702	0.86194	0.630597	0.679105	0.574627	0.537313	0.585821	0.507463	0.541045	0.507463	0.38806	0.410448	0.373134	0.552239	0.36194	0.324627	0.429104	0.335821	0.365672	0.294776	0.38806	0.313433	0.339552	0.369403	0.298507	0.470149	0.380597	0.462687	0.473881	0.466418	0.507463	0.503731	0.384328	0.451493	0.38806	0.481343	0.425373	0.451493	0.432836
Acute conjunctivitis	1	0.685345	0.672414	0.918103	0.87931	0.909483	0.935345	0.784483	0.793103	0.715517	0.831897	0.849138	0.728448	0.607759	0.599138	0.612069	0.530172	0.482759	0.508621	0.37931	0.422414	0.387931	0.418103	0.435345	0.387931	0.340517	0.366379	0.331897	0.396552	0.37931	0.340517	0.349138	0.297414	0.344828	0.314655	0.409483	0.469828	0.37931	0.469828	0.452586	0.413793	0.525862	0.521552	0.491379	0.426724	0.461207	0.50431	0.482759	0.409483
Acute enteritis	0.398485	0.310606	0.407576	0.495455	0.571212	0.663636	0.693939	0.701515	0.713636	0.74697	0.781818	1	0.801515	0.857576	0.731818	0.663636	0.540909	0.528788	0.481818	0.416667	0.319697	0.280303	0.301515	0.234848	0.204545	0.172727	0.174242	0.133333	0.143939	0.119697	0.110606	0.0787879	0.101515	0.0727273	0.0772727	0.107576	0.0606061	0.0681818	0.0712121	0.0681818	0.0636364	0.0727273	0.0515152	0.0378788	0.0409091	0.05	0.0409091	0.0606061	0.0469697
Acute nasopharyngitis	0.0492126	0.0590551	0.0787402	0.0885827	0.0885827	0.122047	0.15748	0.163386	0.192913	0.192913	0.222441	0.279528	0.242126	0.25	0.251969	0.228346	0.23622	0.242126	0.297244	0.244094	0.253937	0.297244	0.25	0.330709	0.326772	0.316929	0.285433	0.330709	0.375984	0.338583	0.415354	0.401575	0.480315	0.438976	0.48622	0.624016	0.523622	0.61811	0.783465	0.78937	0.820866	0.911417	0.870079	0.748031	0.862205	0.846457	0.889764	1	0.820866
Acute pharyngitis	0.243959	0.192175	0.23878	0.37687	0.590334	0.838895	0.951669	1	0.959148	0.928654	0.831415	0.994822	0.849827	0.783659	0.76122	0.716916	0.69275	0.690449	0.640967	0.581128	0.587457	0.535098	0.551208	0.628308	0.475834	0.433257	0.428654	0.414269	0.368239	0.387802	0.404488	0.371692	0.359609	0.367089	0.379171	0.459148	0.381473	0.420598	0.435558	0.448216	0.440736	0.467204	0.43038	0.441312	0.421174	0.470656	0.398734	0.450518	0.391254
Acute rhinitis	0.457014	0.555053	0.502262	0.485671	0.432881	0.46003	0.509804	0.497738	0.565611	0.499246	0.53092	0.770739	0.544495	0.613876	0.585219	0.541478	0.556561	0.60181	0.515837	0.505279	0.511312	0.502262	0.535445	0.61086	0.533937	0.550528	0.556561	0.511312	0.503771	0.597285	0.564103	0.582202	0.609351	0.669683	0.636501	0.79638	0.736048	0.81448	0.898944	0.846154	0.92911	0.906486	0.888386	0.862745	0.93816	0.892911	0.888386	1	0.811463
Acute tracheitis	0.482536	0.674906	0.792585	0.923697	0.987641	1	0.940892	0.83396	0.846857	0.718431	0.71467	0.851693	0.619559	0.615261	0.598603	0.557765	0.530897	0.462655	0.468565	0.428802	0.423966	0.409457	0.401397	0.462655	0.358409	0.362708	0.343364	0.333692	0.31166	0.331005	0.332617	0.320258	0.34014	0.393337	0.376679	0.472327	0.428264	0.480387	0.458893	0.502418	0.481462	0.465879	0.416443	0.436325	0.418055	0.418592	0.433638	0.489522	0.377217
Acute laryngitis	0.293785	0.242938	0.3258	0.499058	0.566855	0.65725	0.794727	0.73823	0.903955	0.879473	0.821092	1	0.817326	0.868173	0.80791	0.755179	0.745763	0.743879	0.694915	0.683616	0.613936	0.640301	0.595104	0.647834	0.468927	0.435028	0.442561	0.446328	0.444444	0.418079	0.350282	0.372881	0.361582	0.414313	0.374765	0.442561	0.367232	0.378531	0.387947	0.384181	0.386064	0.387947	0.397363	0.320151	0.323917	0.308851	0.338983	0.306968	0.241055
Adenoid vegetation	0.0150943	0.0226415	0.0150943	0.0188679	0.0301887	0.0415094	0.0415094	0.0528302	0.045283	0.0301887	0.0490566	0.0943396	0.0716981	0.0867925	0.139623	0.158491	0.120755	0.192453	0.207547	0.154717	0.196226	0.241509	0.2	0.328302	0.25283	0.29434	0.373585	0.339623	0.388679	0.437736	0.449057	0.486792	0.418868	0.584906	0.543396	0.883019	0.611321	0.822641	0.773585	0.883019	0.909434	1	0.875472	0.924528	0.773585	0.890566	0.875472	1	0.981132
Allergic Conjunctivitis	0.0129032	0.0387097	0.109677	0.180645	0.309677	0.354839	0.419355	0.393548	0.490323	0.587097	0.625806	0.606452	0.522581	0.477419	0.529032	0.496774	0.63871	0.490323	0.393548	0.587097	0.567742	0.509677	0.606452	0.548387	0.690323	0.664516	0.735484	0.63871	0.748387	0.754839	0.774194	0.832258	0.851613	0.767742	0.754839	0.870968	0.76129	0.703226	0.703226	0.767742	0.825806	0.690323	0.832258	0.774194	0.851613	0.774194	0.748387	1	0.658065
Allergic rhinitis	0.0309524	0.0357143	0.0285714	0.0261905	0.0261905	0.0309524	0.052381	0.0642857	0.0595238	0.0571429	0.0666667	0.0666667	0.0904762	0.0928571	0.0714286	0.107143	0.097619	0.119048	0.15	0.140476	0.164286	0.204762	0.209524	0.309524	0.269048	0.285714	0.32619	0.304762	0.357143	0.397619	0.442857	0.47381	0.466667	0.542857	0.561905	0.65	0.509524	0.592857	0.652381	0.688095	0.67619	0.761905	0.821429	0.814286	0.707143	0.752381	0.795238	1	0.809524
Ametropia	0.02	0.0133333	0.0183333	0.0233333	0.0116667	0.0216667	0.0416667	0.025	0.0216667	0.0316667	0.015	0.0433333	0.0166667	0.0266667	0.0333333	0.0283333	0.0333333	0.04	0.0416667	0.0283333	0.0583333	0.04	0.0516667	0.111667	0.101667	0.0966667	0.103333	0.126667	0.133333	0.223333	0.196667	0.225	0.226667	0.241667	0.383333	0.728333	0.473333	0.545	0.578333	0.611667	0.645	0.633333	0.623333	0.72	0.751667	0.778333	0.861667	1	0.783333
Anaphylactoid purpura	0.0201005	0.0100503	0.0150754	0	0.0100503	0.00502513	0.00502513	0.0251256	0.0201005	0.00502513	0.0100503	0.0150754	0.0201005	0.0251256	0.0100503	0.00502513	0.0100503	0.0150754	0.0150754	0.0201005	0.0150754	0.0100503	0.0703518	0.0753769	0.0351759	0.0351759	0.0703518	0.115578	0.0854271	0.115578	0.0904523	0.120603	0.120603	0.145729	0.211055	0.271357	0.241206	0.321608	0.251256	0.21608	0.316583	0.190955	0.211055	0.241206	0.296482	0.407035	0.477387	0.512563	0.512563
Anemia	0.3788	0.21857	0.248151	0.199671	0.215283	1	0.708299	0.787182	0.58751	0.416598	0.324569	0.552177	0.30567	0.193919	0.14544	0.128184	0.107642	0.207888	0.105177	0.0944947	0.074774	0.0599836	0.0550534	0.0805259	0.0476582	0.0336894	0.0369762	0.0386196	0.0295809	0.0698439	0.0517666	0.0476582	0.0304026	0.0238291	0.0328677	0.0525883	0.0435497	0.0402629	0.0369762	0.0221857	0.0304026	0.0304026	0.0336894	0.0336894	0.0287592	0.0254725	0.0386196	0.0402629	0.0279376
Ankyloglossia	0.31774	0.30407	1	0.627582	0.445322	0.438032	0.223876	0.167072	0.0935601	0.0601458	0.0504253	0.0695626	0.0431349	0.0373633	0.0388821	0.0382746	0.0315917	0.0510328	0.040401	0.0349332	0.0407047	0.0337181	0.041616	0.0643985	0.045565	0.0540705	0.0534629	0.0656136	0.0656136	0.0701701	0.0811057	0.0814095	0.076853	0.078068	0.0798906	0.1048	0.085966	0.0686513	0.0583232	0.058627	0.0543742	0.0565006	0.050729	0.0376671	0.0385784	0.0346294	0.0349332	0.0331106	0.0331106
Anorexia	0.499341	0.631094	0.922266	0.847167	0.714097	0.772069	0.740448	0.831357	0.700922	0.6917	0.678524	1	0.86693	0.85112	0.849802	0.839262	0.906456	0.853755	0.777339	0.783926	0.711462	0.789196	0.664032	0.862978	0.685112	0.650856	0.621871	0.599473	0.627141	0.59552	0.545455	0.486166	0.507246	0.508564	0.433465	0.549407	0.429513	0.42029	0.40975	0.417655	0.368906	0.4361	0.387352	0.374177	0.386034	0.353096	0.320158	0.387352	0.31357
Arthralgia	0.151163	0.122093	0.19186	0.197674	0.343023	0.465116	0.366279	0.296512	0.360465	0.238372	0.290698	0.55814	0.587209	0.401163	0.540698	0.668605	0.645349	0.726744	0.796512	0.924419	0.976744	0.77907	0.97093	1	0.982558	0.802326	0.877907	0.72093	0.709302	0.790698	0.75	0.889535	0.80814	0.889535	0.813953	0.906977	0.796512	0.755814	0.883721	0.819767	0.872093	0.802326	0.877907	0.709302	0.965116	0.796512	0.790698	0.773256	0.755814
Arthropathy	0.679196	0.406999	1	0.573558	0.404407	0.875567	0.368114	0.502916	0.292288	0.209981	0.197019	0.321452	0.224238	0.274789	0.30849	0.284511	0.252106	0.289047	0.228775	0.226831	0.217758	0.200907	0.187946	0.240441	0.155541	0.154893	0.170447	0.126377	0.120544	0.132858	0.1186	0.123137	0.104342	0.0836034	0.112767	0.128321	0.0861957	0.0933247	0.0926766	0.0868438	0.081011	0.073234	0.0777706	0.066105	0.0764744	0.0777706	0.0576798	0.0894362	0.0686973
Asthma	0.020595	0.00572082	0.0194508	0.0377574	0.0778032	0.138444	0.196796	0.234554	0.245995	0.283753	0.339817	0.475973	0.399314	0.429062	0.410755	0.44508	0.44508	0.435927	0.459954	0.464531	0.451945	0.474828	0.477117	0.574371	0.488558	0.447368	0.487414	0.435927	0.465675	0.48627	0.503433	0.512586	0.542334	0.536613	0.591533	0.731121	0.67849	0.749428	0.736842	0.768879	0.78833	0.804348	0.784897	0.784897	0.858124	0.814645	0.805492	1	0.791762
Asthmatic bronchitis	0.0377419	0.0974194	0.23	0.448065	0.650323	0.838064	0.939032	0.940968	0.908387	0.910645	0.86871	1	0.821935	0.727097	0.670968	0.594194	0.537419	0.483226	0.467419	0.427742	0.428387	0.413548	0.434516	0.461935	0.375484	0.322581	0.311935	0.280645	0.271935	0.256774	0.232581	0.239355	0.244516	0.244194	0.247097	0.283548	0.254516	0.259355	0.268065	0.274516	0.236452	0.213871	0.225806	0.214194	0.222581	0.203548	0.187097	0.221935	0.162258
AURI	0.715752	0.514736	0.558637	0.661038	0.793867	0.978578	1	0.999693	0.894904	0.825999	0.778994	0.875631	0.674887	0.640401	0.614681	0.575965	0.545197	0.522684	0.49635	0.471074	0.440579	0.422704	0.410697	0.475133	0.378837	0.364545	0.344419	0.336062	0.332549	0.331082	0.322179	0.319757	0.324123	0.32484	0.331935	0.402476	0.353936	0.37048	0.383477	0.385864	0.385898	0.372391	0.361816	0.358371	0.35554	0.343464	0.337631	0.386137	0.303793
Balanoposthitis	0.19403	0.104478	0.134328	0.124378	0.149254	0.124378	0.129353	0.18408	0.223881	0.21393	0.208955	0.328358	0.313433	0.253731	0.39801	0.39801	0.412935	0.482587	0.547264	0.577114	0.676617	0.79602	0.716418	0.870647	0.840796	0.756219	0.741294	0.656716	0.686567	0.656716	0.701493	0.686567	0.661692	0.810945	0.706468	1	0.890547	0.766169	0.78607	0.885572	0.781095	0.885572	0.825871	0.855721	0.820895	0.885572	0.80597	0.965174	0.81592
Bronchitis	0.557196	0.641759	0.791923	0.917589	0.986675	1	0.95982	0.906212	0.869106	0.819598	0.778393	0.904777	0.7172	0.679992	0.634584	0.592148	0.53936	0.517118	0.484112	0.45039	0.429479	0.405289	0.405289	0.482165	0.376691	0.358036	0.349836	0.342558	0.334973	0.335998	0.348606	0.347171	0.350554	0.359881	0.380586	0.469352	0.428762	0.460742	0.493235	0.482575	0.4713	0.46925	0.462792	0.450184	0.45285	0.436142	0.419947	0.470172	0.379766
Bronchopneumonia	1	0.720072	0.559856	0.467147	0.458146	0.441944	0.388839	0.408641	0.408641	0.371737	0.29523	0.405941	0.368137	0.292529	0.29703	0.271827	0.253825	0.259226	0.251125	0.214221	0.230423	0.208821	0.213321	0.241224	0.189019	0.20072	0.182718	0.20432	0.139514	0.155716	0.141314	0.153915	0.162016	0.148515	0.167417	0.225923	0.169217	0.191719	0.20342	0.207921	0.171017	0.19532	0.153915	0.172817	0.134113	0.137714	0.142214	0.158416	0.121512
Burn (scald)	0.125145	0.0695249	0.0625724	0.0822711	0.128621	0.154114	0.309386	0.366165	0.543453	0.611819	0.794901	0.971031	0.918888	0.931634	1	0.952491	0.845886	0.819235	0.66628	0.597914	0.471611	0.462341	0.410197	0.436848	0.34299	0.272306	0.192352	0.256083	0.230591	0.201622	0.24102	0.140209	0.169177	0.186559	0.144844	0.172654	0.15759	0.135574	0.130939	0.12051	0.114716	0.104287	0.0834299	0.0614137	0.114716	0.104287	0.0799536	0.119351	0.0961761
Chronic dacryocystitis	0.76413	0.874906	1	0.654861	0.421251	0.33685	0.242653	0.155991	0.0813866	0.0791259	0.0640543	0.0633007	0.0248681	0.0248681	0.0180859	0.0120573	0.014318	0.0105501	0.00828938	0.0105501	0.00527506	0.00452148	0.0075358	0.00602864	0.00452148	0.00226074	0.00226074	0.0037679	0.00452148	0.00150716	0.00226074	0.00150716	0.00150716	0.0037679	0.00075358	0.00226074	0.00150716	0.00226074	0.00150716	0	0.00075358	0.00150716	0	0.00226074	0.00150716	0	0	0.00226074	0
Chronic rhinitis	0.0473373	0.0887574	0.0650888	0.106509	0.0650888	0.0532544	0.16568	0.0769231	0.16568	0.142012	0.195266	0.289941	0.171598	0.189349	0.195266	0.201183	0.201183	0.254438	0.201183	0.189349	0.183432	0.254438	0.337278	0.325444	0.242604	0.319527	0.289941	0.254438	0.331361	0.384615	0.360947	0.414201	0.360947	0.402367	0.485207	0.621302	0.491124	0.686391	0.745562	0.781065	0.798817	0.786982	0.887574	0.792899	0.816568	0.804734	0.751479	0.928994	1
Concealed penis	0.298578	0.170616	0.478673	0.345972	0.364929	0.895735	0.436019	0.540284	0.421801	0.35545	0.388626	1	0.696682	0.511848	0.469194	0.445498	0.42654	0.682464	0.421801	0.440758	0.398104	0.445498	0.450237	0.620853	0.582938	0.549763	0.563981	0.445498	0.450237	0.578199	0.507109	0.459716	0.42654	0.412322	0.50237	0.805687	0.64455	0.507109	0.43128	0.450237	0.49763	0.379147	0.545024	0.50237	0.49763	0.36019	0.488152	0.436019	0.331754
Congenital heart disease	1	0.282859	0.490755	0.215892	0.221889	0.370315	0.153923	0.142929	0.114443	0.0864568	0.09995	0.209395	0.111444	0.0874563	0.0614693	0.0584708	0.0524738	0.073963	0.0584708	0.043978	0.0389805	0.0449775	0.0494753	0.0854573	0.0569715	0.0414793	0.029985	0.0344828	0.0349825	0.0409795	0.0364818	0.0254873	0.0304848	0.0344828	0.027986	0.0564718	0.0354823	0.0304848	0.0309845	0.0249875	0.0284858	0.0294853	0.023988	0.0229885	0.0264868	0.0209895	0.0274863	0.0324838	0.0209895
Congenital hypothyroidism	1	0.106977	0.0697723	0.0598651	0.0439503	0.046796	0.0311973	0.0327782	0.0321459	0.0315135	0.0272976	0.0404722	0.0315135	0.0283516	0.0316189	0.0269815	0.0268761	0.0266653	0.0255059	0.0262437	0.0238196	0.022871	0.0241357	0.028984	0.0226602	0.0212901	0.0210793	0.0238196	0.0225548	0.0216062	0.021817	0.0207631	0.022871	0.021817	0.0220278	0.022344	0.0187605	0.016758	0.0153879	0.0155987	0.0121206	0.0112774	0.0103288	0.0121206	0.0104342	0.00980186	0.00969646	0.0125422	0.00737774
Conjunctivitis	1	0.395402	0.389425	0.311264	0.291034	0.29977	0.248736	0.248736	0.236322	0.245057	0.217471	0.231724	0.207816	0.198161	0.217931	0.188506	0.177931	0.187586	0.168736	0.174253	0.172414	0.182069	0.177011	0.246437	0.209195	0.187586	0.205977	0.203218	0.209655	0.218391	0.194023	0.208276	0.231264	0.205977	0.221609	0.246437	0.206437	0.213793	0.212874	0.214713	0.201839	0.211954	0.20092	0.177471	0.217011	0.208276	0.188966	0.222989	0.169655
Constipation	1	0.796917	0.626341	0.446381	0.344504	0.325067	0.286528	0.210121	0.199397	0.19437	0.1813	0.185322	0.150469	0.155161	0.143767	0.125335	0.121649	0.100201	0.0961796	0.108579	0.101206	0.118298	0.120308	0.130697	0.108579	0.0985255	0.114946	0.108914	0.103552	0.0914879	0.0975201	0.0934987	0.083445	0.083445	0.0894772	0.0867962	0.077748	0.077748	0.0690349	0.064008	0.0727212	0.0606568	0.0559651	0.0526139	0.0495979	0.0492627	0.0593164	0.0650134	0.05563
Convulsion	1	0.33042	0.31993	0.31993	0.426573	0.444056	0.454545	0.620629	0.501748	0.550699	0.505245	0.701049	0.655594	0.68007	0.791958	0.86014	0.793706	0.725524	0.681818	0.627622	0.615385	0.592657	0.552448	0.608392	0.452797	0.391608	0.428322	0.421329	0.379371	0.347902	0.33042	0.307692	0.300699	0.255245	0.284965	0.332168	0.246504	0.244755	0.300699	0.291958	0.229021	0.222028	0.213287	0.227273	0.211538	0.20979	0.174825	0.253496	0.141608
Cough	1	0.668206	0.755196	0.761355	0.820631	0.857583	0.726713	0.720554	0.702079	0.683603	0.65435	0.78137	0.576597	0.557352	0.541955	0.502694	0.513472	0.496536	0.469592	0.438029	0.428022	0.458045	0.43264	0.495766	0.387221	0.427252	0.451116	0.457275	0.429561	0.440339	0.466513	0.496536	0.490377	0.547344	0.578907	0.689761	0.666667	0.655889	0.722864	0.716705	0.735951	0.750577	0.708237	0.703618	0.681293	0.642032	0.714396	0.761355	0.630485
Coxarthropathy	0.375	0.26158	1	0.414192	0.263658	0.636283	0.153504	0.320962	0.13658	0.0745249	0.0528504	0.128266	0.0617577	0.0558195	0.0584917	0.0421615	0.037114	0.0492874	0.0323634	0.0267221	0.0234561	0.0195962	0.0151425	0.0175178	0.0127672	0.0106888	0.0097981	0.010095	0.0074228	0.00890736	0.00623515	0.00920428	0.00504751	0.00296912	0.00653207	0.00653207	0.00415677	0.00385986	0.00445368	0.00415677	0.00296912	0.00326603	0.00385986	0.00356294	0.00385986	0.00445368	0.00415677	0.0023753	0.00356294
CVA(Cough variant asthma )	0	0.004	0.004	0.012	0.024	0.024	0.06	0.056	0.052	0.068	0.048	0.096	0.112	0.132	0.092	0.12	0.1	0.16	0.148	0.164	0.232	0.204	0.216	0.292	0.3	0.268	0.36	0.224	0.28	0.34	0.4	0.36	0.356	0.484	0.456	0.652	0.8	0.72	0.664	0.728	0.748	0.86	0.992	0.852	0.916	0.904	1	0.972	0.908
Dental caries	0.00243902	0	0.00731707	0	0.00731707	0.00243902	0.00731707	0.0146341	0.0292683	0.0585366	0.0512195	0.139024	0.0902439	0.0756098	0.156098	0.12439	0.114634	0.160976	0.2	0.25122	0.173171	0.239024	0.243902	0.314634	0.331707	0.397561	0.339024	0.419512	0.404878	0.47561	0.482927	0.509756	0.543902	0.602439	0.609756	0.926829	0.760976	0.802439	0.785366	0.792683	0.841463	0.785366	0.804878	0.780488	0.834146	0.807317	0.941463	0.985366	1
Dermatitis	1	0.52956	0.723598	0.851945	0.881758	0.847903	0.869126	0.998989	0.875695	0.752905	0.811521	0.877211	0.783224	0.767559	0.737746	0.688226	0.671551	0.673573	0.662961	0.665993	0.607377	0.592218	0.531076	0.587671	0.516928	0.502779	0.445174	0.437089	0.436079	0.438605	0.381506	0.400707	0.36382	0.370389	0.30571	0.379485	0.316827	0.331986	0.291056	0.319353	0.278423	0.308742	0.271854	0.265285	0.263264	0.261748	0.252148	0.290045	0.257201
Developmental disorders	0.144509	0.21635	0.584641	0.7564	0.886045	1	0.943848	0.849711	0.763832	0.616846	0.571429	0.667217	0.486375	0.447564	0.436003	0.421965	0.402147	0.450041	0.350124	0.370768	0.345169	0.323699	0.304707	0.330306	0.248555	0.244426	0.21635	0.219653	0.194054	0.208918	0.199835	0.188274	0.156069	0.154418	0.155244	0.182494	0.14616	0.153592	0.148637	0.137903	0.130471	0.14616	0.123039	0.0999174	0.11313	0.112304	0.104872	0.0974401	0.0999174
Diarrhea	0.747922	0.524469	0.65928	0.783934	0.832872	0.904894	0.928901	0.961219	0.970452	0.89012	0.821791	1	0.733149	0.700831	0.655586	0.56602	0.483841	0.405355	0.379501	0.345337	0.255771	0.281625	0.220683	0.213296	0.174515	0.150508	0.128347	0.119114	0.113573	0.0941828	0.0720222	0.079409	0.0840259	0.0655586	0.0526316	0.066482	0.0674054	0.0498615	0.0489381	0.0341644	0.0415512	0.0480148	0.0424746	0.0387812	0.0452447	0.0489381	0.0350877	0.0341644	0.0323176
Dyspepsia	1	0.522312	0.516294	0.510276	0.50176	0.513455	0.509027	0.505621	0.453616	0.406268	0.381061	0.451686	0.353809	0.318383	0.304417	0.264108	0.226638	0.219257	0.190076	0.167026	0.140116	0.134098	0.12104	0.119337	0.0856137	0.0815261	0.0775519	0.0649483	0.0564324	0.0584762	0.0541615	0.0513228	0.0459861	0.0458726	0.0439423	0.0558647	0.0424662	0.042012	0.0373566	0.0392869	0.0378108	0.0358806	0.0397411	0.034518	0.0347451	0.0312252	0.0323606	0.0366754	0.0308845
Eczema	1	0.657875	0.98839	0.948511	0.70583	0.513629	0.370015	0.305401	0.252145	0.206335	0.183998	0.196492	0.15472	0.138314	0.1132	0.1026	0.0879606	0.0738264	0.0714286	0.063478	0.0596921	0.0514891	0.0533821	0.0522463	0.045053	0.0382383	0.0387431	0.0339475	0.0294043	0.0353357	0.0271328	0.025366	0.0254922	0.0265018	0.02158	0.0238516	0.0230944	0.0205704	0.0237254	0.0200656	0.019687	0.0188036	0.0189298	0.0182988	0.0191822	0.0167845	0.0176678	0.018425	0.0141343
Encephalopathy	1	0.55	0.722414	0.582759	0.541379	0.525862	0.363793	0.37069	0.27931	0.218966	0.2	0.274138	0.191379	0.174138	0.160345	0.17069	0.177586	0.205172	0.187931	0.174138	0.201724	0.158621	0.132759	0.162069	0.127586	0.125862	0.122414	0.144828	0.12931	0.103448	0.0827586	0.105172	0.087931	0.117241	0.0965517	0.101724	0.087931	0.087931	0.1	0.0896552	0.0844828	0.0931034	0.0827586	0.0672414	0.1	0.0810345	0.1	0.0965517	0.0844828
Enteritis	0.476411	0.383797	0.526489	0.6628	0.727572	0.852282	0.893852	0.912606	0.902359	0.82734	0.804331	1	0.789636	0.746133	0.677688	0.601508	0.511988	0.449149	0.37297	0.340487	0.285383	0.2442	0.220418	0.231632	0.171887	0.147718	0.137664	0.109629	0.100155	0.0895205	0.0943542	0.0877804	0.0788863	0.0771462	0.0719258	0.0736659	0.0618716	0.0607115	0.0558778	0.0535576	0.0489172	0.0464037	0.0464037	0.0425367	0.0394432	0.0436968	0.0355762	0.0442769	0.033836
Enuresis	0	0	0	0.008	0.008	0.004	0.016	0.004	0	0.008	0	0	0.012	0	0.012	0.012	0.008	0.008	0.016	0.004	0.004	0.012	0.008	0.012	0.012	0.032	0.04	0.036	0.048	0.056	0.052	0.052	0.068	0.084	0.104	0.164	0.216	0.232	0.22	0.252	0.348	0.272	0.444	0.432	0.5	0.44	0.476	0.692	0.736
Epilepsy	0.173228	0.207349	0.314961	0.433071	0.566929	0.666667	0.853018	0.84252	0.900262	0.91601	0.832021	1	0.708661	0.821522	0.632546	0.769029	0.782152	0.800525	0.664042	0.706037	0.740157	0.721785	0.737533	0.808399	0.674541	0.698163	0.769029	0.721785	0.813648	0.766404	0.771654	0.656168	0.669291	0.658793	0.703412	0.808399	0.67979	0.761155	0.75853	0.71916	0.829396	0.708661	0.729659	0.648294	0.734908	0.732283	0.716535	0.976378	0.748031
Epistaxis	0.0405904	0.0516605	0.0516605	0.0590406	0.0701107	0.0885609	0.0442804	0.140221	0.143911	0.125461	0.254613	0.287823	0.306273	0.357934	0.405904	0.435424	0.468635	0.523985	0.619926	0.560886	0.583026	0.586716	0.538745	0.671587	0.568266	0.568266	0.520295	0.531365	0.579336	0.653137	0.601476	0.638376	0.623616	0.697417	0.605166	0.738007	0.586716	0.638376	0.623616	0.586716	0.704797	0.690037	0.704797	0.830258	0.804428	0.715867	0.870849	1	0.785978
Fever	0.357812	0.186972	0.246121	0.343371	0.540943	0.787525	0.942695	1	0.899985	0.828545	0.794285	0.889998	0.720234	0.681518	0.679521	0.622523	0.612229	0.585651	0.563835	0.518974	0.481641	0.479644	0.443079	0.515594	0.428176	0.390383	0.377938	0.3721	0.356737	0.35136	0.35474	0.351821	0.347058	0.352589	0.351052	0.421263	0.357812	0.382394	0.390536	0.387617	0.390843	0.381779	0.381318	0.372254	0.360731	0.377785	0.335689	0.401444	0.315717
Fracture	0.331418	0.113027	0.118774	0.164751	0.224138	0.243295	0.289272	0.308429	0.302682	0.296935	0.39272	0.605364	0.618774	0.773946	0.701149	0.693487	0.800766	0.902299	0.886973	0.869732	0.908046	0.917625	0.89272	1	0.816092	0.869732	0.883142	0.793103	0.800766	0.840996	0.837165	0.791188	0.818008	0.731801	0.735632	0.931035	0.710728	0.772031	0.818008	0.710728	0.773946	0.726054	0.814176	0.770115	0.814176	0.777778	0.764368	0.896552	0.848659
Frequent urination	0.00520833	0.0104167	0.0104167	0.015625	0.0364583	0.0208333	0.0364583	0.03125	0.0208333	0.0364583	0.0260417	0.109375	0.0677083	0.0729167	0.104167	0.0833333	0.109375	0.140625	0.130208	0.125	0.182292	0.192708	0.151042	0.28125	0.296875	0.265625	0.244792	0.322917	0.229167	0.208333	0.260417	0.364583	0.453125	0.4375	0.520833	0.609375	0.567708	0.53125	0.5625	0.677083	0.760417	0.786458	0.6875	0.786458	0.78125	0.890625	0.786458	1	0.765625
Gastritis	1	0.265372	0.255663	0.265372	0.398058	0.488673	0.491909	0.624595	0.699029	0.812298	0.763754	0.909385	0.708738	0.634304	0.660194	0.595469	0.621359	0.624595	0.605178	0.517799	0.530744	0.530744	0.456311	0.553398	0.527508	0.488673	0.449838	0.488673	0.543689	0.576052	0.546926	0.660194	0.572816	0.618123	0.644013	0.783172	0.621359	0.634304	0.676375	0.686084	0.660194	0.592233	0.79288	0.576052	0.68932	0.666667	0.605178	0.763754	0.521036
Growth retardation	0.244332	0.156171	0.38539	0.327456	0.400504	0.523929	0.418136	0.61461	0.536524	0.486146	0.498741	1	0.596977	0.544081	0.609572	0.488665	0.518892	0.778338	0.478589	0.377834	0.367758	0.450882	0.370277	0.780856	0.390428	0.360202	0.274559	0.304786	0.337531	0.418136	0.345088	0.304786	0.292191	0.352645	0.282116	0.523929	0.36272	0.314861	0.34005	0.322418	0.327456	0.372796	0.360202	0.312343	0.307305	0.443325	0.403023	0.554156	0.440806
Head injury	0.417445	0.327103	0.436137	0.624091	0.760125	0.78297	0.791277	0.780893	0.804777	0.806854	0.830737	1	0.812046	0.817238	0.8027	0.794393	0.825545	0.781931	0.709242	0.705088	0.689512	0.671859	0.678089	0.767394	0.602285	0.570093	0.529595	0.528557	0.495327	0.517134	0.527518	0.44756	0.511942	0.480789	0.451713	0.514019	0.420561	0.433022	0.490135	0.403946	0.379024	0.41433	0.382139	0.406023	0.365524	0.346833	0.371755	0.441329	0.311526
Headache	0.0117647	0	0	0	0.0294118	0.0117647	0.0176471	0.00588235	0.0117647	0.0117647	0.00588235	0.0235294	0.0176471	0.0176471	0.0117647	0.00588235	0.0705882	0.0647059	0.0117647	0.0470588	0.0117647	0.0705882	0.0470588	0.0411765	0.0823529	0.0647059	0.0941176	0.0529412	0.0823529	0.117647	0.111765	0.135294	0.117647	0.135294	0.147059	0.182353	0.264706	0.3	0.258824	0.223529	0.364706	0.329412	0.358824	0.317647	0.405882	0.335294	0.341176	0.458824	0.5
Heart disease	1	0.361664	0.654611	0.295359	0.330922	0.511151	0.270042	0.241109	0.209162	0.171187	0.162146	0.335744	0.177818	0.139843	0.111513	0.109705	0.124171	0.137432	0.115732	0.0898131	0.0898131	0.0837854	0.0783605	0.153707	0.0861965	0.079566	0.0777577	0.0801688	0.058469	0.110307	0.0813743	0.0765521	0.053044	0.0578662	0.0675106	0.120555	0.074141	0.0620856	0.0548523	0.0614828	0.0554551	0.0458107	0.0602773	0.0379747	0.058469	0.0494274	0.0494274	0.0620856	0.0433996
Hemangioma	1	0.958923	0.893943	0.668601	0.530285	0.468322	0.326526	0.271757	0.197958	0.167556	0.131817	0.129032	0.103504	0.0710142	0.0740311	0.0712462	0.0538408	0.0466466	0.0399165	0.0392202	0.0324901	0.0315618	0.0343467	0.0366674	0.0243676	0.0234393	0.0213507	0.0215827	0.0197262	0.0201903	0.0211186	0.0167092	0.0171734	0.0199582	0.0139243	0.0153168	0.0162451	0.0132281	0.0118357	0.0106753	0.0111395	0.0125319	0.0134602	0.0120678	0.0102112	0.0120678	0.0106753	0.0146206	0.00997911
Hematochezia	1	0.401133	0.395984	0.336251	0.179712	0.123584	0.0916581	0.0818744	0.0890834	0.0792997	0.069001	0.0710608	0.0592173	0.0561277	0.0411946	0.0556128	0.0442842	0.0406797	0.0365602	0.0417096	0.0339856	0.0417096	0.0478888	0.045829	0.0293512	0.030381	0.0360453	0.030896	0.030381	0.0329557	0.0242019	0.0262616	0.023172	0.030381	0.0252317	0.0324408	0.0267765	0.0236869	0.0272915	0.0180227	0.0257467	0.0319258	0.030381	0.030381	0.0257467	0.0236869	0.0205973	0.0267765	0.0262616
Hematuria	0.612069	0.0689655	0.284483	0.37931	0.560345	0.422414	0.474138	0.25	0.163793	0.198276	0.12069	0.12069	0.0948276	0.0603448	0.163793	0.163793	0.112069	0.198276	0.181034	0.198276	0.258621	0.181034	0.189655	0.301724	0.344828	0.387931	0.387931	0.431034	0.301724	0.568965	0.603448	0.612069	0.5	0.655172	0.646552	0.801724	1	0.775862	0.62069	0.594828	0.784483	0.827586	0.75	0.62931	0.853448	0.775862	0.767241	0.965517	0.801724
Herpangina	0.016692	0.0237734	0.0541224	0.110268	0.217501	0.417299	0.561457	0.663632	0.798179	0.817906	0.870005	1	0.807284	0.852301	0.828022	0.844208	0.818918	0.740516	0.694992	0.669196	0.594335	0.587253	0.503288	0.531614	0.417805	0.398078	0.357107	0.340921	0.334851	0.303996	0.291351	0.308042	0.279211	0.275164	0.280728	0.310066	0.261507	0.269095	0.257461	0.258978	0.275164	0.280223	0.250379	0.263531	0.283257	0.28781	0.284269	0.309054	0.22003
HFMD	0.0188235	0.0235294	0.0447059	0.0988235	0.110588	0.176471	0.303529	0.392941	0.465882	0.670588	0.748235	0.978824	0.734118	0.992941	0.931765	0.955294	0.948235	1	0.978824	0.950588	0.849412	0.752941	0.729412	0.870588	0.642353	0.534118	0.581176	0.574118	0.508235	0.472941	0.44	0.449412	0.505882	0.425882	0.477647	0.472941	0.407059	0.515294	0.510588	0.522353	0.503529	0.414118	0.468235	0.407059	0.423529	0.463529	0.425882	0.48	0.341176
Hydrocele	1	0.470856	0.306011	0.156648	0.0974499	0.131148	0.108379	0.0883424	0.0564663	0.0619308	0.0892532	0.318761	0.225865	0.283242	0.360656	0.409836	0.400729	0.471767	0.409836	0.417122	0.394353	0.424408	0.416211	0.552823	0.396175	0.333333	0.335155	0.269581	0.257741	0.299636	0.306922	0.322404	0.254098	0.29326	0.255009	0.324226	0.263206	0.23133	0.242259	0.211293	0.212204	0.200364	0.165756	0.210383	0.205829	0.182149	0.156648	0.193989	0.135701
Hydronephrosis	1	0.371097	0.407672	0.247101	0.199822	0.253345	0.169492	0.133809	0.120428	0.115076	0.120428	0.134701	0.0972346	0.0767172	0.0677966	0.0767172	0.0526316	0.0669046	0.0713648	0.0481713	0.0454951	0.0561998	0.0570919	0.0561998	0.043711	0.0374665	0.0365745	0.0454951	0.0365745	0.0374665	0.0347904	0.0401427	0.0392507	0.0347904	0.0383586	0.0347904	0.043711	0.0374665	0.0347904	0.0312221	0.0347904	0.0276539	0.0338983	0.0312221	0.0249777	0.0347904	0.0374665	0.0356824	0.0347904
Hyperkinetic disorders	0.0119048	0.00198413	0.00198413	0	0.00198413	0	0	0.00595238	0.00198413	0.00198413	0.00198413	0.00198413	0	0.00198413	0.00396825	0	0.00793651	0.00198413	0.00793651	0.00793651	0.00396825	0.00992064	0.00793651	0.0178571	0.00396825	0.00992064	0.015873	0.00396825	0.0238095	0.0337302	0.0238095	0.0238095	0.0297619	0.0178571	0.0436508	0.0337302	0.047619	0.0714286	0.0575397	0.0813492	0.0793651	0.077381	0.111111	0.0853175	0.121032	0.136905	0.138889	0.128968	0.162698
Inguinal hernia	0.771881	0.447967	0.197105	0.164714	0.154376	0.203997	0.286699	0.299793	0.314955	0.436251	0.581668	1	0.832529	0.799449	0.816678	0.772571	0.687802	0.623708	0.558236	0.475534	0.432116	0.357684	0.307374	0.385252	0.263956	0.270848	0.221227	0.214335	0.223294	0.20193	0.156444	0.166782	0.161268	0.127498	0.140593	0.172984	0.133012	0.12612	0.115093	0.145417	0.128187	0.117161	0.108201	0.120606	0.119228	0.119228	0.115782	0.13439	0.10958
Instability of joint	0.397488	0.29295	1	0.399514	0.279984	0.726094	0.247569	0.371151	0.18436	0.116288	0.104538	0.194084	0.123177	0.12034	0.117504	0.120746	0.0968395	0.112237	0.0879254	0.0899514	0.0656402	0.060778	0.0757699	0.0765802	0.0518639	0.0494327	0.0405186	0.0380875	0.0433549	0.0441653	0.0336305	0.0320097	0.0316045	0.0405186	0.0324149	0.0320097	0.0271475	0.0287682	0.0206645	0.023906	0.017423	0.0235008	0.0222853	0.0198541	0.0153971	0.017423	0.0162075	0.0214749	0.0133712
Intussusception	0.134454	0.103641	0.229692	0.333333	0.52381	0.663866	0.882353	1	0.803922	0.778711	0.756303	0.803922	0.59944	0.756303	0.733894	0.666667	0.719888	0.817927	0.711485	0.686275	0.588235	0.652661	0.582633	0.647059	0.436975	0.532213	0.428571	0.464986	0.408964	0.439776	0.428571	0.414566	0.380952	0.406162	0.296919	0.417367	0.344538	0.310924	0.327731	0.316527	0.294118	0.288515	0.182073	0.240896	0.305322	0.193277	0.215686	0.229692	0.140056
Jaundice	1	0.0614501	0.0148839	0.00605237	0.00265563	0.00191453	0.00185277	0.00160573	0.000988142	0.0013587	0.00166749	0.00203804	0.00129694	0.0010499	0.000432312	0.000802866	0.000741107	0.000432312	0.000247036	0.000308794	0.000370553	0.000679348	0.00055583	0.000679348	0.000247036	0.000247036	0.000370553	0.000123518	0.000432312	0.000308794	0.000308794	0.000370553	0.000494071	0.000185277	0.000370553	0.000617589	0.000432312	0.000741107	0.000494071	0.000308794	0.000308794	0.000185277	0.000494071	0.0000618	0.000247036	0.000123518	0.000185277	0.0000618	0.000370553
Language delay	0.00286944	0	0.00430416	0	0.00430416	0.00430416	0.00143472	0.0071736	0.00430416	0.00860832	0.00286944	0.0344333	0.0315638	0.0430416	0.0688666	0.173601	0.167862	0.351506	0.360115	0.43759	0.51076	0.576758	0.592539	1	0.66858	0.681492	0.680057	0.602583	0.507891	0.642755	0.48637	0.431851	0.408895	0.417504	0.360115	0.456241	0.324247	0.25825	0.243902	0.20373	0.192253	0.187948	0.170732	0.180775	0.146341	0.114778	0.121951	0.114778	0.110473
Lymphadenitis	0.3	0.296552	0.362069	0.393103	0.455172	0.489655	0.524138	1	0.865517	0.586207	0.531034	0.693103	0.662069	0.703448	0.689655	0.7	0.651724	0.831034	0.67931	0.593103	0.582759	0.613793	0.534483	0.565517	0.468966	0.441379	0.437931	0.434483	0.465517	0.506897	0.413793	0.434483	0.42069	0.389655	0.424138	0.372414	0.275862	0.434483	0.303448	0.355172	0.362069	0.451724	0.3	0.327586	0.327586	0.393103	0.265517	0.393103	0.344828
Lymphadenovarix	0.171053	0.232456	0.315789	0.333333	0.350877	0.429825	0.557018	1	0.736842	0.732456	0.684211	0.710526	0.640351	0.732456	0.846491	0.872807	0.855263	0.684211	0.644737	0.785088	0.583333	0.574561	0.552632	0.517544	0.526316	0.451754	0.421053	0.442982	0.328947	0.328947	0.407895	0.355263	0.355263	0.302632	0.245614	0.302632	0.289474	0.263158	0.315789	0.285088	0.263158	0.298246	0.29386	0.328947	0.302632	0.223684	0.285088	0.263158	0.280702
Nasosinusitis	0.0105263	0.0135338	0.00601504	0.0180451	0.0210526	0.0165414	0.0511278	0.0451128	0.0481203	0.0541353	0.0541353	0.0646617	0.0902256	0.111278	0.108271	0.130827	0.121805	0.109774	0.0992481	0.126316	0.138346	0.124812	0.147368	0.206015	0.18797	0.174436	0.190977	0.204511	0.21203	0.22406	0.257143	0.332331	0.360902	0.383459	0.464662	0.47218	0.487218	0.639098	0.676692	0.747368	0.748872	0.730827	0.772932	0.86015	0.863158	0.810526	0.882707	1	0.909774
Neonatal jaundice	1	0.00107347	0.000119275	0.000119275	0	0	0	0	0.000119275	0.000119275	0.00023855	0.00119275	0	0	0	0	0	0	0	0	0	0	0.000119275	0.000119275	0	0	0	0	0	0	0	0	0	0	0	0.000119275	0	0	0	0	0	0	0	0	0	0	0	0.000119275	0.000119275
Obesity	0.00671141	0	0.0604027	0.134228	0.0604027	0.14094	0.100671	0.0671141	0.0402685	0.0536913	0.033557	0.0201342	0.0268456	0.0201342	0.0268456	0	0.0201342	0.00671141	0.0268456	0.0134228	0.0201342	0.0134228	0.0201342	0.0402685	0.0201342	0.0536913	0.0469799	0.033557	0.0201342	0.0872483	0.0536913	0.0536913	0.0671141	0.0469799	0.0536913	0.0939597	0.033557	0.0671141	0.033557	0.114094	0.0604027	0.0469799	0.0469799	0.100671	0.0604027	0.0738255	0.14094	0.127517	0.0939597
Otitis media	1	0.645655	0.402081	0.268666	0.253366	0.21175	0.228886	0.238066	0.228274	0.223378	0.222154	0.212362	0.168911	0.137699	0.128519	0.154223	0.127295	0.122399	0.123623	0.113831	0.115055	0.115055	0.116891	0.154223	0.127295	0.123011	0.119951	0.127295	0.134639	0.159119	0.154835	0.198286	0.195838	0.177479	0.244798	0.26683	0.262546	0.350061	0.433905	0.446756	0.466952	0.440636	0.480416	0.471236	0.468176	0.414933	0.458384	0.541004	0.44798
Papular urticaria	0.105572	0.146628	0.42522	0.554252	0.651026	0.709677	0.71261	1	0.847507	0.844575	0.72434	0.888563	0.645161	0.739003	0.70088	0.721408	0.583578	0.715542	0.695015	0.733138	0.662757	0.656892	0.56305	0.601173	0.483871	0.516129	0.445748	0.390029	0.343109	0.354839	0.363636	0.384164	0.357771	0.334311	0.293255	0.392962	0.322581	0.278592	0.272727	0.304985	0.307918	0.269795	0.237537	0.225806	0.278592	0.260997	0.228739	0.307918	0.240469
Pediatric bronchiolitis	0.165571	0.402629	0.726787	1	0.972884	0.935086	0.709942	0.580115	0.464256	0.361134	0.26705	0.212408	0.129417	0.0797042	0.0788825	0.0468365	0.0443714	0.0377979	0.0246508	0.0230074	0.0184881	0.0217749	0.0152013	0.016023	0.00862777	0.00862777	0.00780608	0.00821693	0.00410846	0.00493016	0.00287592	0.00246508	0.000821693	0.00657354	0.00205423	0.00164339	0.00328677	0.00328677	0.00246508	0.00328677	0.00123254	0.000410846	0.00246508	0.00123254	0.000821693	0.00246508	0.000821693	0	0.00205423
Phimosis	0.108654	0.0894231	0.144231	0.118269	0.152885	0.185577	0.122115	0.164423	0.140385	0.114423	0.129808	0.226923	0.172115	0.184615	0.198077	0.145192	0.196154	0.255769	0.217308	0.204808	0.210577	0.231731	0.264423	0.369231	0.282692	0.300962	0.267308	0.321154	0.275	0.307692	0.35	0.328846	0.400962	0.354808	0.427885	0.825	0.684615	0.655769	0.713462	0.696154	0.710577	0.713462	0.756731	0.75	0.692308	0.704808	0.7125	0.925	0.806731
Pityriasisalba	0.036036	0.0900901	0.342342	0.468468	0.558559	0.522523	0.486486	0.576577	0.495495	0.693694	0.693694	0.765766	0.630631	0.864865	0.693694	0.90991	0.783784	0.648649	0.792793	1	0.990991	0.882883	0.873874	0.675676	0.855856	0.747748	0.846847	0.756757	0.630631	0.693694	0.675676	0.657658	0.792793	0.738739	0.765766	0.594595	0.576577	0.540541	0.495495	0.468468	0.567568	0.531532	0.522523	0.513514	0.369369	0.612613	0.612613	0.612613	0.576577
Pneumonia	1	0.618629	0.47429	0.429409	0.386446	0.36705	0.334574	0.319463	0.305593	0.28834	0.256879	0.333221	0.260938	0.261277	0.234438	0.229815	0.22553	0.200496	0.178845	0.172305	0.176928	0.166892	0.164073	0.199369	0.161592	0.147384	0.13949	0.143324	0.128101	0.135656	0.131371	0.137122	0.140054	0.135544	0.140054	0.179522	0.147046	0.156067	0.159337	0.170162	0.162382	0.158999	0.14806	0.147158	0.139829	0.131146	0.133401	0.147835	0.123139
Precocity	0.0115119	0.00920952	0.0253262	0.0330008	0.0660015	0.110514	0.109747	0.161934	0.191865	0.192632	0.174213	0.286262	0.18419	0.162701	0.146585	0.115886	0.115119	0.147352	0.101305	0.0920952	0.0990023	0.0736761	0.0698388	0.0943975	0.0621642	0.0529547	0.0491174	0.0414428	0.0399079	0.0437452	0.046815	0.0345357	0.0376055	0.0399079	0.0506523	0.046815	0.0399079	0.0460476	0.0406754	0.0429777	0.0460476	0.038373	0.0437452	0.0429777	0.0452801	0.0460476	0.0521873	0.0598619	0.0560246
Premature infant	1	0.361111	0.234092	0.13069	0.130935	0.10071	0.0687714	0.0642438	0.046745	0.0302252	0.028512	0.0353647	0.017254	0.0152961	0.0115027	0.00746451	0.00770925	0.00930005	0.00526187	0.00526187	0.00220264	0.00330397	0.00342633	0.00746451	0.00367107	0.00330397	0.000611845	0.000856583	0.00183554	0.00122369	0.00110132	0.0015908	0.00110132	0.000122369	0.000611845	0.000734214	0.000856583	0.000367107	0.000244738	0.000611845	0.000611845	0.000244738	0	0.000244738	0.000122369	0.000244738	0	0.000122369	0.000244738
Rash	1	0.295788	0.331048	0.41332	0.423604	0.46523	0.456415	0.630754	0.476494	0.404995	0.382468	0.4476	0.374143	0.321254	0.334966	0.318805	0.303134	0.271303	0.291871	0.277179	0.268854	0.216454	0.212537	0.234574	0.177767	0.17189	0.188541	0.166993	0.169442	0.148874	0.144466	0.162586	0.142507	0.154261	0.135162	0.164055	0.13859	0.133692	0.142997	0.148874	0.134182	0.136141	0.124388	0.114104	0.132223	0.119001	0.122919	0.146425	0.117532
Redundant prepuce	0.0431373	0.0176471	0.0156863	0.0176471	0.0313725	0.0313725	0.0196078	0.027451	0.027451	0.0352941	0.0529412	0.0764706	0.045098	0.0529412	0.0490196	0.0588235	0.0823529	0.119608	0.0980392	0.0862745	0.131373	0.137255	0.121569	0.182353	0.14902	0.143137	0.15098	0.154902	0.143137	0.223529	0.178431	0.217647	0.24902	0.276471	0.256863	0.527451	0.411765	0.443137	0.468627	0.447059	0.490196	0.478431	0.42549	0.498039	0.527451	0.515686	0.529412	0.719608	0.596078
Rickets	0.341149	0.276671	0.495897	0.50762	0.519343	0.728019	0.574443	0.658851	0.590856	0.528722	0.533412	0.951934	0.834701	0.867526	1	0.920281	0.822978	0.926143	0.706917	0.615475	0.582649	0.516999	0.411489	0.615475	0.390387	0.33646	0.262603	0.295428	0.222743	0.305979	0.23095	0.203986	0.199297	0.178195	0.162954	0.189918	0.147714	0.133646	0.12544	0.12075	0.114889	0.114889	0.103165	0.098476	0.063306	0.0609613	0.0679953	0.103165	0.07034
Septicemia	1	0.227479	0.200805	0.172622	0.134877	0.132864	0.123805	0.109713	0.120785	0.109713	0.108203	0.0961248	0.0790136	0.0674383	0.0689482	0.0543533	0.0442879	0.0417715	0.0432813	0.0382486	0.0397584	0.0377453	0.0246603	0.0306995	0.0266734	0.0332159	0.0231505	0.0261701	0.0231505	0.0216407	0.024157	0.0322094	0.0221439	0.029693	0.0216407	0.029693	0.035229	0.029693	0.0372421	0.0377453	0.035229	0.0357323	0.0332159	0.0322094	0.0231505	0.0342224	0.0261701	0.0357323	0.0231505
Short in stature	0.0154639	0.0154639	0.0257732	0.0206186	0.0412371	0.0412371	0.0463918	0.0721649	0.0721649	0.0618557	0.0309278	0.118557	0.128866	0.0670103	0.0824742	0.056701	0.0979381	0.139175	0.0721649	0.134021	0.159794	0.0721649	0.113402	0.216495	0.154639	0.118557	0.0876289	0.108247	0.0979381	0.139175	0.103093	0.14433	0.154639	0.185567	0.149485	0.314433	0.164948	0.252577	0.154639	0.278351	0.185567	0.247423	0.293814	0.335052	0.329897	0.402062	0.42268	0.443299	0.391753
Skin trauma	0.546392	0.134021	0.195876	0.237113	0.170103	0.262887	0.273196	0.278351	0.304124	0.407216	0.407216	0.685567	0.649485	0.701031	0.824742	0.886598	0.865979	0.927835	0.814433	0.850515	0.871134	0.876289	0.902062	1	0.78866	0.71134	0.706186	0.757732	0.680412	0.783505	0.706186	0.814433	0.757732	0.659794	0.582474	0.737113	0.587629	0.670103	0.778351	0.675258	0.592784	0.556701	0.659794	0.726804	0.608247	0.515464	0.582474	0.731959	0.597938
Sleep disorder	0.75188	0.541353	0.526316	0.759399	0.845865	0.913534	0.924812	1	0.898496	0.759399	0.699248	0.804511	0.740601	0.785714	0.793233	0.691729	0.62406	0.526316	0.421053	0.488722	0.353383	0.402256	0.398496	0.43609	0.345865	0.319549	0.281955	0.184211	0.203008	0.225564	0.18797	0.18797	0.161654	0.210526	0.176692	0.210526	0.154135	0.157895	0.135338	0.154135	0.12406	0.169173	0.157895	0.157895	0.12406	0.12406	0.150376	0.12406	0.165414
Synovitis	0	0	0.00440529	0.00881057	0.00440529	0.0220264	0.0220264	0.0220264	0.00881057	0.0440529	0.0484582	0.123348	0.14978	0.242291	0.30837	0.286344	0.471366	0.53304	0.735683	0.709251	0.991189	0.819383	0.929515	1	0.748899	0.784141	0.76652	0.748899	0.665198	0.748899	0.594714	0.61674	0.568282	0.572687	0.603524	0.612335	0.53304	0.462555	0.374449	0.427313	0.348018	0.414097	0.38326	0.409692	0.365639	0.502203	0.511013	0.444934	0.488987
Thrush	1	0.864892	0.842209	0.659763	0.560158	0.558185	0.535503	0.572978	0.384615	0.329389	0.211045	0.208087	0.151874	0.118343	0.0976331	0.0946746	0.0788955	0.0739645	0.061144	0.0552268	0.056213	0.0522682	0.0483235	0.0552268	0.0315582	0.0285996	0.0315582	0.0207101	0.0246548	0.0197239	0.0276134	0.0167653	0.0118343	0.0138067	0.0157791	0.0226824	0.0128205	0.0157791	0.0138067	0.0118343	0.00493097	0.00493097	0.00986193	0.00690335	0.00986193	0.00986193	0.00591716	0.00295858	0.00690335
Tic disorders	0.0288248	0.0133038	0.0155211	0.0177384	0.0310421	0.037694	0.037694	0.0443459	0.059867	0.0354767	0.0310421	0.0487805	0.0332594	0.0288248	0.0199557	0.0133038	0.0243902	0.0221729	0.0199557	0.0288248	0.0399113	0.0288248	0.0288248	0.059867	0.0576497	0.0709534	0.0776053	0.0620843	0.115299	0.157428	0.126386	0.159645	0.150776	0.201774	0.190687	0.217295	0.177384	0.210643	0.223947	0.217295	0.232816	0.281596	0.283814	0.297118	0.323725	0.343681	0.345898	0.454545	0.354767
Tonsillitis	0.0105893	0.00828729	0.0092081	0.0179558	0.0414365	0.0819521	0.134438	0.185083	0.220994	0.266575	0.285912	0.412523	0.377532	0.447974	0.453039	0.498619	0.503223	0.536832	0.544659	0.549724	0.573665	0.577808	0.561694	0.693831	0.594383	0.570442	0.565838	0.600829	0.583794	0.642265	0.62523	0.631676	0.656998	0.692449	0.720994	0.857274	0.784991	0.838398	0.878453	0.854972	0.890884	0.913444	0.923112	0.925414	0.884438	0.924954	0.896869	1	0.845304
Torticollis	1	0.32617	0.442824	0.560246	0.494244	0.465081	0.313891	0.248657	0.175748	0.129701	0.13891	0.210284	0.125863	0.141213	0.126631	0.108979	0.100537	0.104375	0.066769	0.0629317	0.0683039	0.0429777	0.0399079	0.0621642	0.0337682	0.0337682	0.0207214	0.0260936	0.019954	0.0161167	0.0145817	0.0161167	0.0207214	0.0230238	0.0161167	0.0207214	0.0130468	0.00920952	0.0145817	0.0168841	0.00997698	0.018419	0.0138143	0.0115119	0.0138143	0.0176516	0.0138143	0.0161167	0.0145817
Urticaria	0.136842	0.155263	0.242105	0.439474	0.557895	0.705263	0.734211	1	0.726316	0.703947	0.667105	0.868421	0.721053	0.677632	0.672368	0.651316	0.698684	0.686842	0.694737	0.768421	0.740789	0.701316	0.575	0.681579	0.510526	0.542105	0.415789	0.428947	0.472368	0.405263	0.393421	0.382895	0.375	0.353947	0.394737	0.440789	0.380263	0.386842	0.392105	0.390789	0.343421	0.359211	0.386842	0.342105	0.368421	0.360526	0.340789	0.367105	0.311842
UTI	0.527157	0.444089	0.715655	1	0.932907	0.801917	0.613419	0.587859	0.58147	0.399361	0.354633	0.345048	0.332268	0.351438	0.29393	0.306709	0.277955	0.300319	0.367412	0.421725	0.453674	0.434505	0.376997	0.501597	0.492013	0.396166	0.482428	0.444089	0.482428	0.485623	0.472843	0.412141	0.520767	0.434505	0.533546	0.648562	0.549521	0.635783	0.539936	0.514377	0.552716	0.488818	0.507987	0.4377	0.479233	0.504792	0.587859	0.632588	0.527157
Vomiting	1	0.312528	0.23132	0.243848	0.271141	0.349217	0.371588	0.380761	0.380313	0.39396	0.446309	0.561298	0.457942	0.471365	0.447651	0.442058	0.422819	0.396868	0.399329	0.372707	0.366219	0.355705	0.347651	0.394855	0.319463	0.297763	0.282998	0.252349	0.250112	0.247651	0.234899	0.22774	0.217002	0.221477	0.215884	0.238926	0.205145	0.204251	0.192841	0.200671	0.198881	0.195302	0.172931	0.167562	0.170022	0.178971	0.167785	0.182998	0.13557
Vulvitis	0.4	0.228571	0.571429	0.485714	0.314286	1	0.257143	0.457143	0.6	0.4	0.342857	0.514286	0.485714	0.657143	0.428571	0.514286	0.571429	0.457143	0.514286	0.485714	0.371429	0.228571	0.371429	0.485714	0.314286	0.285714	0.457143	0.371429	0.342857	0.4	0.6	0.342857	0.6	0.542857	0.428571	0.657143	0.6	0.485714	0.428571	0.371429	0.485714	0.457143	0.542857	0.285714	0.4	0.371429	0.571429	0.428571	0.4
Vulvovaginitis	0.204545	0.106061	0.25	0.181818	0.136364	0.378788	0.181818	0.287879	0.242424	0.265152	0.234848	0.318182	0.227273	0.19697	0.287879	0.257576	0.257576	0.257576	0.310606	0.340909	0.386364	0.348485	0.340909	0.371212	0.325758	0.318182	0.340909	0.348485	0.340909	0.356061	0.416667	0.462121	0.416667	0.469697	0.484848	0.484848	0.515152	0.568182	0.522727	0.606061	0.606061	0.598485	0.666667	0.628788	0.575758	0.689394	0.681818	0.863636	0.825758
Zinc deficiency	0.0265152	0.0265152	0.136364	0.117424	0.17803	0.337121	0.333333	0.386364	0.405303	0.443182	0.55303	0.825758	0.780303	0.765152	0.878788	0.958333	0.810606	1	0.924242	0.784091	0.954545	0.776515	0.738636	0.859848	0.685606	0.757576	0.727273	0.613636	0.685606	0.643939	0.655303	0.712121	0.643939	0.481061	0.606061	0.704545	0.602273	0.545455	0.560606	0.628788	0.640152	0.583333	0.594697	0.477273	0.492424	0.534091	0.44697	0.765152	0.651515
[truncated: 167 more columns]
