# Supplementary material for: PedMap: a pediatric diseases map generated from clinical big data from Hangzhou, China
Source: Sci Rep. 2019 Nov 28;9:17867. doi: 10.1038/s41598-019-54439-w (PMC6883068; doi:10.1038/s41598-019-54439-w)
Supplement: Supplementary file 3 — Dataset 2 [file 41598_2019_54439_MOESM3_ESM.csv]

Disease	1	2	3	4	5	6	7	8	9	10	11	12	13	14	15	16	17	18	19	20	21	22	23	24	25	26	27	28	29	30	31	32	33	34	35	36	37	38	39	40	41	42	43	44	45	46	47	48
Abdominal pain	-1.01556	-2.21607	-0.421816	-0.664	-0.403587	-1.32545	0.713587	-0.062445	-0.309838	0.921918	-0.497336	-0.200464	-1.50774	-2.25252	-0.7265	-0.705667	-0.16661	-0.54421	0.250051	-0.0155706	-0.861915	-0.398378	-0.510356	0.703171	1.63806	-1.6744	0.138073	-0.510356	0.382862	0.112032	0.604214	-0.190048	-0.182235	0.989626	0.283905	0.888065	0.0286997	-1.38795	1.44795	0.994834	1.08337	1.00785	1.2865	0.0182832	0.11724	2.17451	1.21098	1.75524
Acute bronchitis	1.02625	-0.0868703	-0.163434	-0.293003	-0.304782	-0.316561	-0.316561	-1.00563	-0.887844	-0.734716	-0.56392	-0.351898	-0.599258	-0.923181	-0.752385	-0.764164	-0.923181	-0.881954	-0.946739	-0.917291	-0.840727	-0.499136	-0.175213	-0.234108	0.75533	-0.864286	-0.381346	1.2795	1.23827	-0.340119	-0.457909	-0.646374	-0.393125	0.260611	0.496191	0.86723	0.890788	0.696434	1.38551	0.725882	0.089815	0.178158	-0.175213	-0.510915	-0.216439	0.613981	2.91089	4.05345
Acute conjunctivitis	0.761433	0.150164	1.35997	0.977924	-0.104531	-0.333757	-0.906821	-1.18699	-1.18699	-1.37801	-0.562983	0.0100817	0.468533	-0.435635	0.965189	0.37939	0.672289	-0.0917964	-0.473839	-1.27613	-1.39074	-1.28886	-0.588452	0.468533	1.89483	-0.0408574	1.05433	1.30903	0.328451	-0.0281226	-0.766739	-0.677595	-0.98323	-1.08511	-0.371961	1.13074	2.09858	1.00339	2.23866	0.876045	0.863311	0.11196	-0.817678	-1.17425	-1.21246	-1.3398	-0.44837	1.02886
Acute enteritis	-0.93752	-0.949601	-0.945574	-0.93752	-0.953628	-0.953628	-0.933493	-0.933493	-0.881143	-0.285157	-0.17643	-0.136161	-0.695904	-0.828793	-0.88517	-0.852954	-0.88517	-0.414019	-0.4261	-0.707985	0.0893475	-0.172403	0.496068	1.84509	0.234317	-0.707985	-0.575096	-0.47845	-0.244888	-0.120053	-0.679796	-0.0999182	0.42761	-0.482477	0.274586	3.30284	2.8639	1.61153	1.03568	0.773926	0.185994	0.194048	1.28535	0.117536	0.624929	1.15246	0.423583	1.34172
Acute nasopharyngitis	-1.30533	-1.48331	-1.11039	-0.839169	-1.22057	-1.26719	-1.41127	-1.26295	-1.36465	-0.758651	-0.542524	-0.62728	-0.678134	-0.839169	-0.144173	0.0846674	0.224514	-0.118746	-0.567951	-0.864596	-0.631518	0.262654	0.49997	0.11857	0.143996	-0.211977	-0.0551795	0.249941	0.190612	0.0804296	-0.377251	-0.300971	-0.118746	0.694908	1.55942	1.35176	0.860182	0.241465	1.69926	1.81368	1.43228	0.491495	0.033814	0.152472	-0.135697	0.995791	2.68243	2.37307
Acute pharyngitis	-1.23642	-1.4443	-1.02854	-0.470138	-0.13176	0.768052	-0.10293	-1.19697	-1.18938	-1.12868	-0.268325	0.282487	-0.128725	-1.05282	-0.655259	-0.71899	-0.40489	0.390222	0.481265	-0.203077	0.589	0.317387	-0.23039	-0.864659	-0.667399	-1.24552	-0.849485	-0.421581	1.11098	2.97434	2.68148	0.159579	-0.180316	-0.48076	-0.26529	-0.153003	-0.502003	-0.926872	-0.124173	0.654248	1.03056	1.86361	1.07001	0.0336355	-0.186386	1.31128	1.44177	1.29914
Acute rhinitis	1.19619	-0.421375	0.782091	1.13472	-0.0266898	-0.706066	-1.62161	-1.60543	-1.19133	0.215945	0.795032	1.83998	0.892086	-0.92929	-0.136684	0.138302	-0.15933	-1.17516	-1.49544	-1.50514	-1.30133	0.0121317	1.47117	0.193299	-0.181976	-1.17516	-0.631658	0.791797	0.173888	-0.696361	-0.725477	-1.21722	-0.149625	0.817678	1.5747	1.345	0.458579	-0.230503	0.892086	0.578278	0.976199	-0.447256	-0.715771	-0.987522	-0.799884	0.562103	1.93703	1.455
Acute tracheitis	2.36472	0.439673	0.0473568	-0.627658	-0.948819	-1.05651	-1.62576	-1.36806	-0.687275	0.220438	0.120435	0.987763	0.776219	-0.383422	1.49354	1.40123	-0.494963	-0.991128	-1.09882	-1.37768	-0.566118	0.331979	0.814682	1.12238	0.976224	-0.285343	0.116589	0.097358	-0.546887	-0.810355	-0.839201	-1.26036	-0.658428	-0.0834153	0.789681	0.922376	0.578138	-0.831509	-0.323805	0.0627418	0.514675	-0.296882	-0.741122	-0.854586	-0.808432	0.733911	2.06856	2.58588
Acute laryngitis	-0.838157	-2.04366	-1.79747	-1.29659	-1.26263	0.0107887	1.13989	0.112662	0.30792	0.749372	0.341878	1.38608	0.698435	-1.17774	0.273962	-0.16749	-0.558005	-0.855136	-1.27961	-0.821178	0.138131	-0.133532	-0.16749	0.155109	0.231515	-1.07586	-1.16925	-0.337279	-0.659879	-1.11831	-0.286342	-1.27961	-0.0656164	0.893692	1.98034	1.71717	0.808798	-0.303321	0.520156	0.333388	0.256983	-0.532537	0.155109	1.19931	0.596561	1.62379	1.89545	1.70019
Adenoid vegetation	-0.0812178	0.00584446	-0.332731	-0.487508	-0.497182	-1.41617	-0.971188	-0.835757	-1.64834	-1.57095	-0.990535	-0.30371	-0.0908914	0.141275	0.0251916	-0.119912	-0.448814	-0.884125	-0.526203	-0.835757	-1.60964	-1.2614	-0.468161	0.20899	0.692669	1.25374	1.95024	0.741037	0.547565	0.0348652	0.276705	-0.613265	-1.14531	-0.78739	-0.0231763	0.566912	0.876467	1.44721	2.55967	1.86317	1.60199	1.10863	1.13765	0.605607	-0.516529	-0.148933	-0.390773	1.36015
Allergic Conjunctivitis	-1.24955	-1.29385	-0.939471	-0.753422	-0.0269475	-0.177558	-0.00922859	-0.797719	-0.62939	-0.425623	-0.895173	-1.27613	-1.00149	-1.07236	-0.912892	-0.593952	-0.186418	0.229976	-0.106683	-0.337028	-0.602812	-0.212996	-0.585093	-0.62053	-0.842017	-1.16096	-0.930611	0.540057	1.3817	2.11704	2.83465	1.58547	0.965311	0.33629	-0.115542	0.194539	-0.159839	-0.195277	0.309711	0.921013	2.23221	2.1702	1.04505	0.0527875	0.522338	0.779262	0.0439281	-0.15098
Allergic rhinitis	-1.40889	-1.33668	-1.1483	-1.05411	-0.868879	-0.658527	-0.052588	0.270789	-0.683644	-0.284917	-0.416779	-0.746435	-1.00074	-0.909693	-1.17656	-0.758994	-0.495269	0.160903	0.776261	1.37592	0.044739	0.911263	-0.165613	-0.831204	-0.975625	-0.969345	-0.884577	-0.702481	0.0667161	0.236253	1.5015	1.85628	0.798238	0.804517	0.135787	-0.435617	-0.865739	-0.658527	-0.507827	-0.237823	0.609863	0.48742	1.76209	1.87511	1.3508	1.67418	2.01012	1.52662
Ametropia	-0.957438	0.109971	-0.384777	-0.688638	-0.22116	-0.0653334	1.73056	2.50969	-0.93796	0.187884	-0.458794	-1.22234	-0.388673	-0.295177	-0.423734	-0.225055	-0.470481	-0.46269	1.06051	1.72277	-0.832777	-0.415942	-0.750969	-1.09379	-1.24572	-0.571768	-0.606829	-0.887316	-0.28349	0.242423	2.07338	2.75512	-0.322447	-0.080916	-0.466586	-0.84836	-0.486064	0.273589	-0.801612	-0.0887073	-0.0107942	0.780024	1.92145	2.06559	-0.341925	0.219049	-0.10429	-0.209473
Anaphylactoid purpura	1.05208	-0.173469	-0.272595	-0.506891	-0.777232	-1.23681	-1.18274	-1.13769	-0.984494	0.0428041	0.754704	1.36748	0.628544	-0.146435	0.0788497	-0.182481	-0.624039	-1.10164	-1.16472	-1.16472	-0.678107	0.2771	1.91717	1.74596	2.27763	0.439305	-0.200503	-0.272595	-0.0833554	-0.885369	-0.768221	-0.948449	-0.542936	0.205009	1.33143	1.79101	1.56573	-0.128412	0.0337927	-0.0202756	-0.182481	-0.587993	-0.921415	-1.11967	-1.09263	0.123907	1.59276	1.8631
Anemia	-1.90468	-2.49643	-1.12149	-0.616765	0.427493	-1.06928	0.288259	0.462302	0.323067	0.514515	-0.373105	-0.47753	-0.494935	-1.38255	-0.407913	-0.11204	0.218641	-0.0250187	0.862601	0.531919	0.74077	-0.181657	-0.703786	-0.964851	-0.895234	-1.53919	0.00978992	0.758175	2.23754	2.30716	2.23754	1.33252	0.758175	0.183833	-0.494935	-0.129444	-1.03447	-0.651573	-0.181657	0.479706	1.08886	0.845196	0.758175	-0.181657	-0.773403	1.05405	-0.11204	-0.0946359
Ankyloglossia	0.483207	-0.997456	1.47656	0.539434	1.47656	0.108355	0.0427565	-0.463293	0.0146426	0.464464	0.108355	-0.229011	-0.716317	-1.09117	0.979885	1.19542	1.55153	0.605033	0.839316	0.530063	0.183326	0.530063	0.173954	0.717489	0.370751	-0.978713	1.96387	1.83267	0.961142	0.0333852	0.0240139	-1.0818	-1.28797	-1.59722	-1.85961	-1.31608	-1.99081	-2.5812	-0.00409994	-0.716317	-0.15404	-0.332095	-0.247753	0.0427565	-0.107184	-0.491407	0.567548	0.426979
Anorexia	-0.0559129	0.0523875	1.0677	1.33507	2.7159	2.24547	2.22855	1.19293	0.353598	0.211454	-0.211595	-0.830938	-1.24383	-1.38598	-0.573724	0.292679	0.600658	0.512664	1.37907	1.18616	0.204685	0.14715	-0.644796	-0.766634	-1.11523	-1.03739	-0.712484	-0.150676	0.428055	0.160688	1.0677	0.959403	-0.228517	-0.194673	-0.7091	-1.11184	-1.35552	-1.36229	-0.773403	-0.468808	0.00162169	-0.262361	0.373904	-0.0626817	-0.279282	-0.573724	-1.28106	-1.32506
Arthralgia	0.714984	-0.604503	1.34331	0.0489572	1.53181	-1.22026	-1.40876	1.46898	-1.0569	-0.61707	-1.03177	0.224889	0.0992234	-1.3585	2.18527	-0.00130902	-1.27053	-1.0192	-0.9815	-0.717602	-0.340606	0.43852	0.777817	1.33075	0.0489572	-0.441138	-0.0138756	-0.529104	-1.72293	-1.82346	-0.994066	-0.340606	0.212322	0.488786	0.237455	1.54438	0.350554	0.350554	1.15481	0.0489572	0.0238241	-0.956367	-0.679903	-0.315473	0.790384	1.95907	0.953749	1.11711
Arthropathy	-1.64765	-1.52169	-1.19419	-1.18999	-0.904475	-1.22358	-0.933866	-0.140307	-0.820501	-0.795308	-0.98845	-0.833097	-0.891879	-0.631558	0.565078	-0.627359	-0.639956	-0.740725	-0.19909	0.355142	-0.765917	-0.253673	-0.841494	-0.917071	0.1662	-0.337647	0.472706	0.141007	0.224982	0.783412	1.35444	1.1529	0.703636	0.464309	0.124212	0.0192442	-0.388032	-0.568577	0.283764	0.376136	1.57697	1.472	1.83729	1.78691	0.506296	1.95066	1.72393	1.95486
Asthma	0.577219	-1.01347	-0.348756	-0.517416	-0.391748	-0.404976	0.0976959	-0.752217	-0.901034	1.21879	1.06997	0.27297	-0.256159	-1.83693	-0.457889	-0.712532	-0.600093	-0.930798	-0.20986	-0.481039	1.12619	2.30019	2.92853	1.32131	0.170451	-1.10938	-0.831586	-0.454582	-0.249545	-0.745603	-0.279308	-0.477732	0.190293	1.14603	1.6454	1.01044	-0.560408	-1.53599	-1.01017	-0.328914	0.616903	0.0976959	0.266356	-0.52403	-1.20198	1.01375	1.7413	0.312654
Asthmatic bronchitis	0.154448	-0.581701	-0.560891	-0.788933	-0.925064	-0.957146	-1.01177	-1.06813	-0.89645	-0.337185	-0.210592	-0.283426	-0.229667	-0.590372	-0.19932	-0.474183	-0.639795	-0.875641	-0.837489	-0.921596	-0.448171	0.0356586	0.894933	0.997248	0.199536	-0.412621	-0.28516	-0.275622	-0.370134	-0.606846	-0.646732	-0.795869	-0.0978715	0.537697	1.35275	2.33775	2.01086	0.309655	0.503014	0.319193	0.74146	0.018317	-0.40395	-0.655403	-0.427361	1.40044	2.90049	3.10165
AURI	-0.279868	-1.50279	-0.649601	0.00333663	-0.390212	0.398672	0.898596	-0.619435	-0.269746	0.278206	-0.409661	0.706882	0.337942	-2.16287	-0.265182	-0.0208757	0.148015	-0.144319	-0.0190895	-0.677981	-0.450544	0.165876	0.436578	0.990483	1.54975	-1.14139	-0.948682	-0.307454	0.0843089	0.323852	1.182	-1.56014	-0.819683	0.0418381	0.893237	1.64521	0.937097	-1.18326	-0.146105	-0.123083	0.156747	-0.00202182	-0.428317	-1.43194	-1.51668	0.88649	2.52657	2.87924
Balanoposthitis	-0.079393	-0.832156	0.030385	-0.079393	0.249941	0.375401	0.344036	-0.48714	-1.43593	-0.824315	-0.440092	-0.659648	-0.291108	-0.941934	-0.416568	-0.54987	-0.275425	-0.949775	-0.479298	2.42982	-0.30679	-0.534187	-0.212695	-0.275425	-0.275425	-1.11444	0.0931152	0.00686112	1.99855	-0.189171	-0.173488	-0.189171	0.665529	0.187211	-0.0323453	-0.377362	1.73194	-0.581235	-0.24406	0.030385	0.265623	4.39014	-0.204854	0.296989	-0.730219	-0.432251	1.88093	-0.361679
Bronchitis	0.794143	-0.505699	-0.593028	-0.742069	-1.20821	-1.20394	-0.466886	-1.10186	-1.14068	-0.0298536	-0.435836	0.0376808	0.378846	-0.973394	0.265512	0.208457	-0.345014	-0.947389	-0.9078	-1.12748	-0.70675	0.0842562	1.0049	1.57234	0.821312	-0.325607	-0.174237	0.269782	0.223982	-0.125721	-0.240995	-0.977275	-0.464946	0.565147	1.92903	2.78796	1.41748	-0.409055	0.105603	0.442887	0.365649	-0.419535	-0.772732	-1.12865	-1.15349	0.774737	2.06294	2.51549
Bronchopneumonia	1.72469	0.0247277	-0.275266	-0.157877	-0.779602	-0.78395	-0.562216	-0.844818	-0.718734	-0.370916	-0.392654	-0.00135867	0.485587	-0.501348	0.472544	-0.0839655	-0.492652	-0.931773	-0.931773	-1.02742	-0.701343	0.11603	0.681235	2.01599	1.19427	0.0247277	-0.17092	-0.183963	-0.631779	-0.462218	-0.45787	-0.74482	-0.623084	-0.21005	1.15514	2.69423	2.43772	0.168203	-0.044836	-0.536129	-0.536129	-0.631779	-0.810036	-0.962207	-0.957859	-0.197006	1.77686	2.74641
Burn (scald)	-1.9481	-2.40183	-2.14976	-1.83719	0.179392	-0.72807	-1.70611	0.330636	-0.465915	-0.496163	0.00798231	-0.193676	-0.798651	-1.34313	-0.304588	0.108811	0.0583969	-1.08097	0.31047	0.0886456	-0.596993	-0.0424323	-1.36329	0.118894	2.45813	-0.304588	0.13906	1.27843	1.08685	0.421382	0.764201	1.36918	0.502045	0.844864	0.00798231	0.461713	0.471796	0.612957	1.2381	1.25826	1.26835	0.219724	0.391133	0.330636	-0.153344	0.542377	0.421382	0.62304
Chronic dacryocystitis	0.415846	-0.0726414	1.6118	0.500068	0.567446	-0.611662	-1.10015	-2.09397	-2.02659	-1.8413	-1.33597	-1.01593	-0.544285	-0.881172	0.483224	0.0284249	0.500068	-0.0894858	-0.443218	-1.01593	-0.476907	-0.0557971	0.230558	1.12331	1.14015	0.617979	2.11713	2.0666	0.719045	-0.274774	0.112647	-0.662195	0.331624	0.516912	-0.325307	0.803267	0.112647	0.0452693	0.954867	-0.577973	-0.0726414	-0.746417	-0.544285	-0.881172	-0.493751	0.196869	0.31478	2.67299
Chronic rhinitis	-1.77318	-1.60409	-1.57872	-1.57872	-1.81545	-1.81545	-0.318985	0.2052	-0.648715	-0.116075	0.0445628	-0.395077	-0.707897	-0.902353	-1.08835	-0.902353	-0.893898	0.061472	0.560294	0.213655	-0.893898	-0.54726	-0.462713	0.898478	0.797023	-0.251348	-0.276712	-0.183712	0.830841	0.272837	0.551839	0.501111	-0.251348	0.22211	0.983024	0.881569	0.162927	0.467293	0.873114	0.75475	0.856205	0.509566	1.19439	0.906932	-0.0399832	1.6763	2.51331	2.10749
Concealed penis	-1.06925	-0.699356	-0.711483	-0.759993	-0.735738	-0.638718	0.992438	1.18042	-0.778185	-0.669037	-0.911588	-1.10563	-0.2567	-0.863078	-0.644782	-0.426486	-0.30521	-0.499251	1.4169	1.8353	-0.941907	-0.505315	-0.954034	-0.97829	-0.893397	-0.117233	0.210211	-0.0687228	0.131382	0.113191	2.44775	1.34414	0.19202	-0.0444677	-0.280955	-0.43255	-0.177871	0.216275	-0.262764	-0.117233	0.28904	0.392124	2.79338	3.15721	0.5134	-0.0202126	0.155637	-0.511379
Congenital heart disease	-0.973351	-1.87879	-0.378346	-0.779328	-0.831067	0.177855	-0.455955	-0.236062	-0.869872	0.475358	-0.831067	-0.740523	-0.404216	-0.236062	0.00970117	0.578837	0.79873	0.19079	3.0494	2.38972	0.333074	1.18678	0.578837	-0.0161686	-1.37433	-1.30966	-1.24498	-1.07683	-1.05096	-0.999221	0.177855	0.035571	-0.856937	0.617641	0.177855	0.255464	-0.662914	-0.365411	0.371878	0.307204	0.79873	2.36385	1.87233	-0.00323372	0.346009	0.358943	0.151985	-0.0291035
Congenital hypothyroidism	-0.231218	-1.18068	-0.402872	-0.724722	-1.38988	-1.95312	-1.89411	-1.45961	-1.40061	-1.53471	-1.03584	1.06691	1.31903	0.900622	1.50677	0.857709	-0.0863856	-0.563797	-0.343866	0.643142	-1.10558	-0.628167	-0.832006	-0.376051	0.165731	-0.268767	1.69988	0.0208979	-0.773	-0.558433	-0.0327438	0.444668	0.39639	0.439303	0.13891	0.88453	0.905987	1.53359	2.45087	0.873802	0.466124	0.535859	0.9489	0.573408	0.492945	-0.719358	-0.268767	0.498309
Conjunctivitis	-1.08531	-1.77282	-1.20854	-2.11657	-1.41609	-1.80525	0.244303	-0.0735071	-0.942621	-0.598867	-0.0345916	0.198902	0.127556	-0.0605353	0.990184	0.18593	-0.33943	-0.410775	-0.229169	0.309162	-1.00748	-0.51455	-0.929649	-0.527522	-0.0929649	-1.44204	0.276733	0.386993	1.42474	1.02261	1.56095	1.00964	-0.0475634	-0.521036	0.432395	2.13819	1.54797	0.626972	0.523198	0.639944	1.40528	1.71661	0.672374	-0.112423	-0.949106	-0.858304	0.335106	1.32097
Constipation	-0.758958	-1.81678	-0.212986	-0.840853	-0.561043	-0.929574	-1.70076	-1.19573	-1.68711	-1.56427	-1.40047	-1.58474	-1.51649	-1.58474	-0.335829	0.0122275	0.135071	-0.445024	-0.253934	0.285213	-0.13109	-0.144739	-0.0491943	-0.0218957	0.626446	0.332986	1.28161	0.82436	0.899431	0.578673	0.25109	0.319337	-0.267583	0.210142	0.16237	0.216967	0.182844	-0.274408	1.07687	1.37033	1.63649	1.39763	1.30209	1.09052	0.858484	1.29526	1.26796	1.66379
Convulsion	-0.0219821	-0.685524	-0.51148	-0.293925	-0.228659	0.108551	1.22896	0.0324066	-0.424458	0.761215	0.848236	2.96939	2.29497	-0.544113	-0.000226619	0.54366	0.500149	0.587171	1.32686	0.141184	-0.489725	-0.065493	0.695948	1.58792	0.380494	-1.54486	-1.04449	-0.892201	-0.642013	-0.674646	0.391372	-0.935711	-1.35994	-0.391825	-0.84869	0.772092	2.17532	0.239083	0.380494	-0.17427	-0.283048	-0.805179	-1.12063	-1.74066	-1.58838	-0.685524	-0.315681	0.347861
Cough	0.210562	-0.484774	-0.310427	-0.264276	-0.348373	-0.475544	-1.40266	-1.56572	-1.5606	-1.32266	0.825904	0.856671	0.679247	-0.535027	0.0844172	0.0505734	-0.174026	-0.184282	-0.245816	-0.329913	-0.0458301	0.513105	1.5838	1.59816	1.63098	0.63925	0.895643	1.26587	1.7202	0.637199	0.899745	0.495671	1.20639	3.07908	-0.36991	-0.473493	-0.864235	-1.12678	-1.11652	-0.950382	-0.785266	-0.91859	-0.923718	-0.96474	-0.983201	-0.452981	0.307991	-0.000705079
Coxarthropathy	-1.09199	-1.09199	-1.09199	-1.09199	-1.09199	-1.08161	-1.02279	-0.950123	-0.815174	-0.351502	-0.877459	-0.908601	-0.936283	-0.922442	-0.75635	-0.984726	-0.327281	-0.922442	-0.963964	-0.908601	-0.0366208	-0.0435413	-0.0643027	0.513557	-0.624861	-0.631782	1.15024	-0.507213	-0.220013	1.35785	0.520477	0.655427	0.676188	-0.628321	0.55508	-0.209633	0.56546	0.894183	2.13641	1.56547	0.56546	1.27135	1.53087	1.87343	1.42706	1.4236	1.04989	1.4236
CVA(Cough variant asthma )	-1.20346	-1.46597	-0.849064	-0.494672	0.673509	-0.100903	0.332242	0.0697299	-0.691557	0.0566043	-0.481547	-0.730933	-1.38721	-1.62348	-1.0722	-0.127155	-0.429044	-0.297788	0.542253	0.135358	-0.586552	1.47417	1.15916	0.27974	-0.310913	-0.927818	-0.625928	-0.166531	0.319117	0.187861	-0.324039	-0.35029	-0.219034	0.542253	1.57918	1.00165	-0.481547	-1.47909	-0.717808	0.686634	1.06728	0.319117	0.109107	0.0172274	-0.271536	0.726011	2.48485	3.65303
Dental caries	-0.968859	-2.06329	-0.540605	-1.47642	-0.445437	-1.9364	0.0779845	-0.017183	-0.905414	-0.85783	1.06138	0.585545	0.506238	-0.255102	-0.255102	0.585545	0.90277	0.744157	1.5848	3.04404	0.696574	1.5055	-0.794385	-0.667495	-1.19092	-1.27022	0.807602	-0.60405	-0.524743	1.20413	1.18827	0.220736	-1.17505	-1.31781	-0.112351	-0.128212	-0.572327	-0.540605	0.252458	-0.255102	0.569683	1.07724	0.569683	0.411071	0.0304007	-0.302686	0.426932	1.12483
Dental examination	-1.17876	-0.671143	-0.0644833	-0.448288	-0.188291	-0.745427	1.94121	1.2355	-0.0644833	0.269798	-0.299719	-0.151149	0.319321	0.492653	0.777411	1.74311	1.48312	0.703126	1.86692	1.16122	-0.733047	0.232656	-0.572096	-0.435907	0.344083	-0.16353	0.789792	1.11169	1.00027	0.925981	2.74596	-0.0521025	-0.807331	-1.15399	-1.04257	-1.24066	-1.30256	-1.56256	-0.312099	-1.07971	-0.609239	-0.213053	-0.138768	0.232656	-0.881616	-1.0178	-1.04257	-1.20352
Dermatitis	-1.23471	-1.70262	-1.09528	-0.932224	-0.0696645	-0.369788	-0.0224009	0.0933947	-0.402872	-0.277624	-0.513942	-0.780981	-0.648643	-1.51829	0.121753	0.32026	0.36516	1.09774	2.14699	1.40023	-0.235087	-0.521031	-0.721901	-0.530484	-1.04566	-0.974761	-0.551752	0.0792156	0.0933947	0.258817	1.04339	-0.204366	-0.939313	-0.887323	-0.842423	0.109937	-0.232724	0.003594	0.556577	1.26317	2.77087	2.51565	1.86105	1.16628	0.568393	-0.03658	0.00123082	-0.544663
Developmental disorders	-1.58539	-1.84762	-1.05587	-1.05083	-0.183438	-0.264126	-0.687736	-1.21221	-1.11639	-1.26768	-1.13656	-1.4341	-1.69633	-1.65599	-0.970143	-0.299427	-0.138051	0.381375	0.225043	0.189742	0.0737535	-0.188481	-0.521318	-0.410372	-0.102751	-0.637306	0.996618	1.25381	1.19834	1.41014	1.94974	1.69759	1.2286	0.64361	0.134269	0.0687106	-0.248997	-0.30447	1.04705	0.759598	1.14791	1.09243	0.845329	0.986532	1.05713	0.865501	0.416676	0.346074
Diarrhea	-0.973985	-1.2793	-1.09325	-1.30315	-1.29838	-0.807016	-0.907198	0.0612219	0.228191	0.581211	2.54667	1.38743	-0.13437	-0.864263	-0.797475	-0.668671	-1.58939	-1.35086	-0.177305	-0.339503	-0.6639	-0.640048	0.366537	0.299749	-0.0962059	-0.83564	-0.244093	0.147092	-1.23159	0.0898452	0.156633	0.271126	1.97898	1.35404	-0.0723532	1.01056	0.213879	0.00874599	0.461947	0.4858	-0.325192	-0.697294	-0.291798	1.05349	0.781574	2.17934	0.896067	2.1221
Dyspepsia	-1.497	-1.79008	-1.26362	-1.35996	-0.937978	-0.772442	0.0606624	-0.0858772	0.0525213	0.771651	0.597974	-0.566202	-1.30433	-1.62861	-1.38031	-1.17814	-0.438658	0.0158864	0.340173	0.831352	0.89241	1.20856	0.786576	0.180065	-0.520069	-1.01532	-0.53228	-0.841642	0.420227	0.330675	0.853062	0.7418	1.2669	2.20313	1.09322	0.739087	-0.63133	-1.22563	-0.691032	-0.640828	0.207202	0.663103	0.785219	0.855776	1.07151	2.28861	0.823211	0.220771
Eczema	0.325071	-0.144582	0.33984	0.183289	-0.866784	-1.25225	-1.42505	-1.52991	-1.16955	-0.530052	-0.267164	0.0562759	0.141936	-0.125382	0.68248	0.14932	-0.633435	-1.23749	-1.36007	-1.39699	-1.24339	-0.0825524	-0.0411993	1.02069	1.15952	1.15804	2.20664	1.75471	0.10649	-0.810662	-0.837246	-0.973121	-0.877123	0.0252611	0.08286	1.08715	0.700203	0.833123	1.93341	0.610112	0.31621	-0.491653	-0.614235	-0.293749	-0.662973	0.0503683	1.6336	2.31002
Encephalopathy	-2.6121	-2.18723	-1.48618	-2.14474	-0.147821	-1.0613	0.298298	0.999343	0.489492	0.786905	0.128348	-0.70016	-1.54991	-0.636429	0.383273	-0.615185	-0.636429	0.000885158	0.510736	1.14805	0.319542	1.38173	0.893124	1.80661	0.0221289	-1.18877	0.107104	0.595711	0.277054	0.574467	1.38173	1.25427	0.744418	-0.126578	-0.87011	-0.551453	-0.763891	-0.147821	0.744418	-0.0203586	0.319542	0.489492	0.893124	1.19054	0.723174	0.595711	-0.360259	-1.2525
Enteritis	-0.231445	-0.537784	-0.244363	-0.296035	-0.218528	0.109033	0.448589	0.526096	0.947773	1.31409	2.82271	1.87325	-0.314489	-0.984374	-0.96961	-0.670654	-0.535939	-0.104112	-0.259127	-0.368929	-0.177006	0.26128	1.92953	3.68913	1.24673	-0.760156	-0.585765	-0.678035	-0.59776	-0.548856	-0.409528	-0.423368	-0.365238	-0.537784	-0.313566	1.4811	0.606372	-0.0367545	-0.169624	-0.708485	-0.808137	-0.769383	-0.949311	-0.88749	-0.496262	-0.568233	-0.642972	-0.0865806
Enuresis	-1.15141	-0.765594	-1.32677	-1.30924	-1.67751	-1.65121	-0.327172	-0.020277	-1.35308	-1.02865	-0.914658	-0.520078	-0.520078	-0.476236	-0.39732	-0.651605	-1.06372	-1.50214	0.663661	0.847799	-0.774363	-0.0728877	-0.0465823	-0.274562	0.0498705	0.0060283	0.260313	-0.160572	-0.56392	-0.730521	1.35637	1.16346	-0.0553508	0.497061	1.29499	2.25075	0.654893	1.36514	0.575977	0.497061	0.269082	0.44445	1.95262	2.3472	0.628588	0.874104	0.742577	0.593514
Epilepsy	0.619902	0.24535	-0.770263	-0.655016	0.403814	-2.28288	0.00765311	0.893613	-1.57699	-0.907119	-0.914322	-0.705437	-0.395711	0.0868853	-0.510958	-0.604596	-0.604596	-0.950336	1.88762	1.74356	-0.971945	0.432626	0.0436678	0.619902	0.828787	0.108494	0.944034	-0.0211586	-0.827887	-0.64061	2.0821	2.5719	-0.316479	-0.17242	0.0940882	0.230944	0.000450183	1.14572	1.08809	-1.94434	-1.00796	-0.734249	1.26817	0.900816	-0.575784	-0.29487	0.187726	-0.0499703
Epistaxis	-1.17686	-1.41656	-0.372154	0.249925	0.0958325	-0.674632	1.59111	1.45413	0.238511	-0.594732	-1.13691	-1.0456	-1.01135	-1.06272	-0.412104	0.0159325	1.52833	1.06605	0.677962	0.717912	0.0730039	0.558111	-1.17115	-1.09696	-0.845847	-1.06843	-0.332204	0.929076	1.47126	0.706497	0.706497	1.53403	0.495333	-0.212353	-1.26818	-1.2853	-1.1255	-0.794482	-0.132453	-0.143868	1.14024	0.54099	1.93353	1.84222	1.12883	-0.429225	-1.09125	-0.794482
Fever	-0.779283	-1.51736	-1.10589	-0.745241	-0.73192	-0.223259	-0.850821	-0.850821	-0.850821	-0.850821	-0.411725	0.665295	0.527646	-0.930747	-0.54148	-0.755108	-0.355974	-0.381136	-0.207964	-0.87697	-1.02449	-1.01561	-0.522732	0.240013	1.18826	-0.57799	-0.67617	-0.313052	0.533566	1.83457	3.52929	0.625332	0.221265	0.552314	-0.542467	0.258267	1.08614	-0.591311	0.131472	0.656414	1.53905	1.79757	0.865109	-0.0436733	-0.728467	0.048093	0.766435	1.93719
Fracture	-1.73203	-1.95982	-0.91311	-0.503652	0.0326797	-0.768935	-0.546905	-0.443099	-0.610342	-0.350827	-0.235486	-1.33122	-1.41484	-1.8243	-1.06017	-0.564206	-0.146098	0.407536	0.398885	0.488274	0.274894	0.9208	-0.0365244	-0.34506	-0.445982	-1.55325	-0.650711	0.0557478	1.76567	1.43118	0.736255	1.92138	1.15725	1.60131	-0.601692	-0.0134564	-0.63341	-0.673779	0.142253	0.597847	0.667051	0.53441	1.11111	1.21203	1.7772	1.58689	0.453672	0.0845828
Frequent urination	-1.74847	-1.26811	-1.6992	-1.34202	-1.50213	-1.5514	-0.270456	0.3577	-1.24348	0.0744139	-0.36899	-0.67691	-1.0341	-0.566059	-0.910928	-0.615326	-0.763127	-1.36665	-0.282773	1.25682	0.234532	0.234532	-0.36899	0.0251468	-0.344357	-0.184238	0.530135	-0.0364371	-0.147288	-0.812394	0.493184	1.60169	0.801104	0.887321	0.690253	0.628669	0.640986	0.419284	1.58938	0.345383	0.01283	-0.33204	0.604035	2.21753	1.56474	1.70023	1.65096	0.875004
Gastritis	-0.391758	-0.420549	-0.312851	-0.317117	-0.272332	-0.265934	1.81657	2.86476	3.29555	4.56979	-0.211552	-0.358703	-0.353371	-0.342708	-0.312851	-0.311785	-0.29579	-0.367233	-0.171032	-0.0835944	-0.304321	-0.219016	-0.255271	-0.242475	-0.243541	-0.297923	-0.302188	-0.332045	-0.329912	-0.305387	-0.236077	-0.236077	-0.29579	-0.198756	-0.208353	-0.297923	-0.30752	-0.349106	-0.243541	-0.332045	-0.244607	-0.30752	-0.216883	-0.230745	-0.374697	-0.288326	-0.27553	-0.281928
Growth retardation	-1.21555	-0.378518	-0.318113	-0.0204045	0.00979777	-0.154158	0.816631	0.842518	-0.512271	-0.356944	-0.818608	-1.13789	-0.844496	-0.715057	-0.313798	-0.568361	-0.939417	-0.533844	1.3387	1.82194	-0.136899	-0.0117753	-0.809979	-1.07317	-1.40971	-0.503641	0.178068	0.212585	0.0788316	-0.331057	2.11533	1.94706	-0.257708	-0.270652	-0.771147	-0.917844	-1.10769	0.773485	0.738968	0.493035	0.346338	0.307506	2.55542	2.90922	0.238472	0.393798	-0.715057	-0.973934
Head injury	-2.04784	-2.14871	-1.06031	-0.911649	0.187374	-0.470978	-0.168349	-0.561236	-0.816082	-0.630257	-0.662113	-0.927577	-1.26737	-1.39479	0.123662	0.967839	0.851035	0.88289	1.12712	1.20676	1.54124	1.37135	-0.120565	-0.147112	-1.055	-1.83016	-0.646185	-0.0568536	1.4032	1.48815	1.09526	1.33418	0.208611	0.330724	-0.184277	0.144899	-1.16649	-0.853247	1.04217	1.04217	0.229848	0.309487	-0.141802	-0.646185	0.293559	1.52531	0.580261	0.628045
Headache	-0.86976	-1.67462	-0.670912	-0.16906	-0.0554326	0.967211	1.28915	-0.150122	-1.36214	-0.661443	-0.756133	-0.0554326	-0.765602	-1.54205	-0.187998	-0.320562	0.124477	0.569516	1.488	0.285448	-0.263749	0.408544	-0.566754	0.190759	0.465358	-1.22958	-0.992856	-0.595161	-0.121715	2.53905	2.33074	0.304386	-0.462596	-0.206935	0.465358	0.484296	-0.42472	-1.67462	-0.102777	0.124477	1.09031	2.81365	1.47853	-0.756133	-0.623568	-0.159591	0.209697	-0.206935
Heart disease	-0.973974	-1.69386	-1.27162	-1.22316	-0.759394	-0.925521	-0.31639	-0.454829	-0.81477	-0.344078	-0.717863	-1.2024	-1.50004	-1.22316	-0.897833	-0.918599	-0.475595	-0.517127	0.355038	-0.00490304	-0.17103	0.389647	-0.254093	-0.240249	-0.13642	-0.240249	1.71866	0.735744	1.01262	0.901871	2.3001	1.61483	-0.247171	-0.212561	-0.53097	-0.364844	-0.406375	-0.454829	0.659603	0.389647	1.4487	0.680369	0.652681	2.57698	0.368882	1.17183	0.964168	1.55253
Hemangioma	-0.650133	-1.87867	0.0100985	-0.240622	0.302606	-0.859067	-0.37434	-0.357625	-0.967713	-0.391055	-0.700277	-1.20172	-1.28529	-1.17665	0.762261	1.09656	0.603471	0.110387	0.402894	-0.115262	-0.708635	-0.240622	-1.62794	0.0351706	-0.232265	-1.28529	0.962838	0.95448	0.453039	-0.457914	0.402894	0.0686	-0.900854	-0.859067	-1.4023	-0.53313	-0.842352	-0.457914	1.35563	1.15506	1.89886	0.895979	1.42249	0.185603	1.12998	1.45592	1.84872	2.23316
Hematochezia	-0.607095	-1.39831	-0.368238	-1.05495	-1.1296	-1.24902	-2.15967	-3.08524	-1.4431	-0.890738	-0.323452	-0.502595	-0.651881	-1.17438	-0.0398095	0.0199048	-0.0696667	-0.965381	-0.0696667	0.452833	0.617048	0.646905	0.109476	0.079619	0.243833	-0.263738	0.48269	0.184119	0.512548	0.0945476	0.303548	0.184119	0.58719	0.811119	0.751405	0.228905	0.0646905	-0.487667	0.69169	0.512548	0.646905	0.840976	0.990262	0.826047	1.10969	1.76655	1.81133	2.36369
Hematuria	-1.18594	-1.59672	-1.40713	-1.37553	-1.34393	-1.59672	1.24716	1.78434	-0.41177	0.0622099	0.236003	-0.332774	-0.601362	-1.24914	-0.948948	-0.632961	-0.775155	-0.948948	1.42095	1.23136	-0.790955	0.741582	-0.569764	-0.506566	-0.269576	-0.127382	-0.332774	-0.41177	0.472993	0.172805	1.70534	2.7165	0.441394	0.915374	-0.127382	-0.332774	0.346598	0.157006	0.236003	0.409795	0.393996	0.2992	2.16352	1.46835	-0.000987459	-0.253777	-0.332774	-0.158981
Herpangina	-0.681582	-0.754621	-0.628391	-0.407686	-0.0750404	1.22299	0.488631	-0.541855	-0.398159	-0.336234	-0.37196	-0.533916	-0.730804	-0.802255	-0.658559	-0.206034	0.256017	0.44179	0.20362	-0.366403	-0.0250245	0.0940609	-0.362433	-0.527565	-0.737155	-0.8094	-0.713338	-0.40848	0.661701	4.39463	1.98196	-0.12585	-0.387838	-0.35767	-0.252081	-0.101239	-0.365609	-0.601398	-0.553764	-0.218737	0.920514	3.28079	1.1047	-0.4839	-0.553764	-0.0901245	0.125023	-0.00755862
HFMD	-0.548374	-0.691642	-0.577027	-0.390779	-0.136478	0.332725	-0.186622	-0.734622	-0.501812	-0.444504	-0.261837	-0.340635	-0.752531	-0.820583	-0.47674	0.780438	1.15652	1.2962	0.633588	-0.272583	0.493902	0.547627	-0.354962	-0.569864	-0.83491	-0.978178	-0.849237	-0.555537	-0.3084	0.350634	-0.190203	-0.652243	-0.745367	-0.534047	-0.301236	-0.380034	-0.469576	-0.87789	-0.81342	-0.415851	0.966687	3.96815	2.50682	-0.218857	-0.469576	0.816255	2.36355	1.44305
Hydrocele	-1.55583	-1.62411	-0.357067	-0.432938	-0.34948	0.295422	1.26657	1.49418	0.856866	0.750647	0.2499	-1.54824	-1.66963	-1.76826	-0.311545	0.2499	0.932737	0.538209	-0.137042	0.416815	0.242312	1.34244	0.272661	-0.137042	-1.25993	-2.00346	-1.02473	-0.797118	0.469925	0.727886	0.758234	-0.0156484	1.0693	-0.40259	0.227138	-0.554331	-0.675725	-1.40408	-0.736421	-0.40259	1.06172	1.6004	2.01769	1.00102	1.49418	0.00711289	0.0222871	-0.197738
Hyperkinetic disorders	-1.1139	-0.331389	-0.017104	-0.0491739	-0.113314	-0.908649	1.25287	1.50943	0.380563	0.374149	0.342079	-1.04334	-0.825267	-0.947133	-0.780369	-0.575121	-0.607191	-1.15238	0.906511	0.419047	-0.562293	-0.459669	-0.26725	-1.10107	-1.61419	-0.940719	-0.498153	-0.0620019	-0.761127	-0.972789	1.00913	1.11817	0.508843	0.829543	0.335665	-0.754713	-1.58853	-0.703401	-0.01069	0.0855199	-0.029932	-0.273664	2.08027	1.85578	0.765403	3.00389	1.44529	0.842371
Inguinal hernia	-0.681037	-1.46271	-0.600866	-0.380395	0.481444	-0.380395	-0.240096	-0.420481	-0.520695	-0.360352	-0.961636	-0.92155	-0.861422	-0.580823	0.701915	-1.00172	0.962471	0.501487	0.301059	-0.640951	-1.16206	-0.761208	-1.32241	-1.50279	-0.540737	-0.440524	0.922385	1.12281	0.441359	2.38551	2.24521	2.22517	1.06268	-0.500652	-0.721122	-0.660994	-0.620908	-0.600866	1.52367	1.50363	0.000417558	0.481444	1.80427	0.902342	-0.220053	-0.0597108	-0.620908	0.180803
Instability of joint	-1.13156	-1.13156	-1.13156	-1.13156	-1.13156	-1.13156	-1.01515	-0.832214	-0.868801	-0.905387	-0.855496	-0.898735	-0.878779	-0.536192	-0.662583	-0.888757	-0.629323	-0.795627	-0.719127	-0.193606	-0.602714	-0.366562	-0.286736	-0.200258	-0.413127	0.19222	-0.336627	-0.339953	0.973849	-0.250149	0.105742	0.19222	0.355198	0.464959	0.255415	1.99496	0.564741	0.498219	0.614632	0.697784	1.57254	1.61246	1.59915	1.65237	1.39626	1.47941	2.00161	2.04152
Intussusception	-0.526202	-1.47314	0.548206	0.0565278	0.493575	-0.325889	0.384313	-0.580833	-0.0163134	0.693889	1.07631	1.65903	0.475365	-1.38209	-0.41694	-0.544412	1.93219	1.53156	1.69546	1.36767	0.857781	-0.216627	0.111159	1.54977	0.78494	-1.18177	-1.29103	-1.16356	0.78494	0.00189691	-0.271258	-0.180206	-0.271258	-0.453361	-1.30925	1.33125	1.11273	-0.161996	1.02167	-0.435151	-0.580833	-1.60061	-1.27282	-2.07408	-0.0163134	-0.99967	-0.744726	0.0201072
Jaundice	-0.694945	-1.30207	-0.668925	-0.504133	0.172381	0.0769751	-0.226589	-0.00108416	-0.391381	-0.616885	-0.89443	-1.19799	-1.37146	-1.25871	-0.79035	-0.625559	-0.556173	-0.321995	0.354519	0.883588	0.493291	1.16981	1.24786	0.874915	0.0769751	-0.84239	-0.651578	-0.833717	-0.4174	-0.365361	-0.49546	-0.755657	-0.00108416	-0.339341	-0.356688	-0.963816	-1.02453	-0.616885	0.102995	0.371866	0.710123	0.892261	2.14988	1.25654	2.46212	2.39273	2.31468	1.08307
Language delay	-1.91403	-1.6222	-1.19772	-1.0916	-0.905889	-1.22425	-0.574264	-0.0436639	-0.388554	-0.269169	-0.335494	-0.600794	-1.29057	-0.985479	-0.282434	0.261431	-0.322229	-0.428349	-0.0967239	-0.375289	-0.600794	-0.282434	-0.560999	-0.905889	-0.839564	-1.44975	0.128781	-0.0701939	0.00939604	0.486936	1.15019	0.991006	1.18998	0.792031	0.142046	-0.163049	-0.706914	-0.0436639	1.44202	0.672646	1.34916	1.28284	1.78691	1.38896	1.8665	1.74711	1.72058	1.16345
Lymphadenitis	-0.679429	-1.37513	-1.04559	-1.39954	2.49395	1.4565	0.834029	1.93251	0.0773003	-0.105779	-1.05779	-0.813687	-1.33852	-1.57042	-1.04559	-0.593992	0.00406844	1.78604	0.00406844	0.162737	0.370228	-0.703839	-1.07	-0.764866	0.455665	-1.03338	-0.288859	0.162737	0.846235	1.62737	1.2368	1.60296	-0.301064	0.553307	-0.0691634	-0.301064	-1.04559	-1.36293	-0.508555	-0.0569581	0.272585	1.09034	1.15137	0.406844	-0.00813687	0.528897	-0.362091	-0.154601
Lymphadenovarix	-0.794214	-1.06532	-0.53602	-1.14277	0.0836439	0.174012	2.17501	-0.54893	-0.303646	-0.290737	0.393476	-1.01368	-1.56879	-1.7108	-0.845852	0.974411	1.29715	-0.226188	0.509663	1.27133	-0.626388	-0.0970915	-1.15568	-0.832943	-1.12987	-1.07823	-0.458562	-0.200369	1.11642	1.2326	2.2912	1.50371	0.25147	-0.0196335	-0.703846	-0.406924	-0.690936	-0.394014	-0.16164	0.961501	1.40043	1.86518	1.50371	0.341837	-0.497291	0.316018	-0.53602	-0.626388
Nasosinusitis	0.0433458	-0.977448	-0.626347	-0.522317	-0.694617	-0.850662	-0.980699	-0.899426	-1.53336	-0.954692	-0.0509313	0.101863	-0.0541823	-1.09448	-0.697868	-0.35977	-0.571081	-0.619845	-0.528819	-0.883171	-1.29279	-0.60034	0.524485	0.82032	0.400949	-0.0314257	-0.284999	0.183136	0.47572	-0.275246	-0.0639351	-0.467051	-0.762887	-0.0736879	1.1129	1.451	0.979616	0.251406	0.89184	1.59404	1.22669	0.235151	0.131121	0.313174	-0.824654	0.381443	2.9952	3.46333
Neonatal jaundice	-0.728021	-1.35358	-1.40751	-1.61243	-1.56929	-1.20258	-1.07316	-1.06237	-0.382885	-0.382885	-0.663308	-0.911374	-0.814305	-0.781948	-0.544667	-0.199532	-0.350529	0.436812	-0.231888	0.102462	0.738806	1.15944	0.857447	0.113248	0.0161782	-0.641737	-0.512311	-0.533882	0.113248	0.49074	0.113248	-0.113248	-0.469169	-0.598595	-0.0269637	-0.296601	-0.469169	-0.0161782	0.684879	1.1163	1.82814	1.60165	1.37515	1.13787	2.16249	2.64784	1.634	0.620166
Obesity	-0.845128	-0.147481	-0.81777	-0.680976	-0.482625	-0.400549	1.64452	2.33532	-0.120122	-0.222717	-0.605739	-0.906685	-0.551022	-0.448427	-0.578381	-0.482625	-0.37319	-0.441587	2.21221	2.26693	0.173984	0.160305	-0.674136	-0.961403	-0.988762	-0.5989	-0.414228	-0.537343	-0.38003	-0.537343	1.54192	2.12329	-0.16116	-0.147481	-0.5989	-0.851968	-1.02296	0.324457	-0.243236	-0.345831	-0.202198	-0.270595	1.97966	2.32164	0.290259	0.830594	-0.571541	-0.59206
Otitis media	-0.702767	-1.35562	-1.40722	-1.34216	-1.47676	-1.54856	-1.23896	-0.85308	-0.967497	-0.774558	-0.263047	0.338203	0.611907	-0.435794	0.102639	0.1161	-0.469446	-0.563672	-0.635463	-0.727445	-0.41336	-0.395412	0.589472	0.87888	0.901314	-0.0970301	0.0555259	0.490759	-0.00953475	-0.182282	-0.135169	-0.444768	-0.168821	0.690428	1.36123	1.86376	1.28719	-0.305673	0.849715	0.847471	0.436916	0.203595	-0.453742	-0.604055	-0.395412	1.05163	2.50988	3.18068
Papular urticaria	-1.65529	-1.36525	-0.968845	-0.495098	0.713441	0.481401	-0.99785	-1.61662	-0.640123	-0.185712	-0.321068	-1.40392	-1.73264	-0.978513	-0.804484	0.549079	0.133342	-0.089029	0.587753	0.37505	0.249362	0.549079	0.0559956	-1.2879	-1.51027	-1.22022	-0.582113	-0.330737	0.549079	1.17752	1.18719	0.355713	0.37505	1.60292	1.01316	-0.582113	-1.15254	-0.746474	0.336377	0.43306	1.14851	1.12918	1.83496	1.03249	1.0905	1.72861	1.11951	0.858465
Pediatric bronchiolitis	3.55092	2.08193	0.920601	-0.226873	-0.656483	-0.842185	-0.797839	-0.872674	-0.73409	-0.451379	-0.179755	0.360722	0.657291	0.388439	0.551968	0.0558377	-0.276763	-0.770122	-0.820012	-0.839414	-0.520671	-0.179755	0.521479	2.12628	1.37793	0.607401	0.252627	-0.0633444	-0.448607	-0.725775	-0.853272	-0.878217	-0.664798	-0.473552	0.0946412	1.45553	0.906742	-0.0966045	-0.426434	-0.65094	-0.811697	-0.911477	-0.941966	-0.939194	-0.905934	-0.573333	0.590771	2.03204
Phimosis	-1.14452	-1.12002	-0.574188	-0.605378	-0.489528	0.363746	1.01429	0.853878	-0.57196	-0.126385	-0.970749	-1.6859	-0.888317	-1.4542	-0.496212	-0.672214	0.744713	0.214479	1.85865	1.54229	-1.14229	-0.623201	-1.05986	-0.409325	-1.38736	-0.841532	-0.607606	-0.297931	-0.402641	1.30391	0.490735	0.0540723	0.559799	-0.255602	0.492963	-0.235551	-0.291248	-0.799203	-0.505123	0.303594	1.52447	0.909575	1.34624	3.03051	0.896208	0.546432	0.105313	1.50219
Pityriasisalba	0	-1.15024	-1.47839	-1.23228	-0.586228	-0.278587	0.60332	1.2186	0.0393098	-0.0324733	0.285423	-0.688776	-0.750304	-1.19126	-1.31431	-1.0682	-0.678521	0.23415	1.39293	1.94669	0.316187	0.131602	0.367461	-0.0734922	-0.5247	-1.09896	-1.15024	-0.955398	-0.411898	0.346952	1.63905	1.71083	0.0188003	0.275168	0.60332	-0.196549	-0.71954	-1.01693	-0.945144	-0.729795	-0.15553	0.910961	1.73134	2.69528	0.931471	1.26988	0.367461	0.326442
Pneumonia	1.8067	0.198156	0.0232321	-0.0784901	-0.762025	-0.66981	-0.187818	-0.619424	-1.31437	-0.874205	-0.78294	0.140165	0.93683	-0.517702	0.68205	0.411107	-0.540518	-0.837128	-0.812411	-0.72685	-0.477773	-0.00909082	0.331251	1.9493	1.83617	0.13351	-0.000534754	0.011824	-0.560482	-0.86755	-0.454957	-0.68502	-0.887514	-0.384607	0.51378	2.17841	2.40372	0.0546044	-0.0870461	-0.299047	-0.34658	-0.665056	-0.677415	-0.967371	-1.30961	-0.414078	1.27527	2.93135
Precocity	-1.63375	-1.31303	-0.830647	-0.971451	-0.517749	-0.851507	0.407909	2.09234	0.726022	0.194095	-0.835862	-1.18005	-1.24263	-0.864545	-0.204851	-0.24657	-0.0796913	-0.0849063	0.926798	2.36874	1.40658	0.702554	-0.567291	-0.869759	-1.2661	-1.18266	-0.194421	0.110655	0.0845803	-0.0640464	1.2423	2.13146	1.05978	0.405301	-0.429094	-0.989704	-1.04185	-0.306543	-0.0145041	-0.0327565	-0.0562239	-0.0901212	0.814676	1.81856	1.3466	1.10932	-0.322187	-0.663768
Premature infant	-0.865993	-2.07142	-0.904878	-0.943762	-0.399377	-1.28076	-0.50307	-0.878955	-0.788224	-1.00857	-0.580839	-0.956724	-0.995608	-0.84007	-0.217916	0.00243029	-0.153108	-0.619724	0.209815	-0.684531	0.183892	0.5857	-0.256801	0.624584	0.0413149	-0.853031	0.0283534	-0.243839	-0.0105313	-0.295685	0.145007	0.404238	0.067238	-0.0883005	-0.256801	-0.127185	-1.47519	-0.217916	1.33747	1.22082	1.80408	1.28562	1.46708	1.48005	1.48005	2.46512	2.02443	1.66151
Rash	-1.12907	-1.27701	-1.16321	-1.01527	-0.671601	-0.662498	-0.81954	-1.1268	-0.93789	-1.013	-0.896923	-1.02665	-1.16776	-1.24287	-0.685257	-0.532767	-0.113988	-0.510007	-0.325654	-0.220959	-0.758088	-0.234615	-0.391657	-0.289238	-0.464488	-0.62153	0.448177	0.857852	1.66582	3.14976	1.3267	1.64989	1.4405	1.06041	0.0202941	0.48004	0.179612	-0.323378	0.250167	0.459557	1.10366	1.79328	1.33353	0.668946	0.111333	0.662118	0.359414	0.600667
Redundant prepuce	-0.545194	-0.176957	-0.673915	-0.579411	-0.662509	-0.693467	1.29111	0.606771	-0.540306	-0.610369	-0.341523	-0.849887	-0.16881	-0.662509	-0.678803	0.0348618	-0.260054	-0.282866	0.318372	0.680093	-0.538677	0.152176	0.214093	-0.522383	-0.807523	-0.209544	-0.494684	-0.274719	-0.247019	-0.155775	2.86834	0.670317	-0.304047	-0.395292	-0.45232	-0.696726	-0.416474	1.34814	-0.369222	-0.160663	-0.181845	0.391694	4.65576	1.88909	0.315114	-0.395292	-0.507719	-0.579411
Rickets	-0.914996	-1.19417	1.109	0.35125	2.51484	0.979389	1.16883	0.650364	1.03921	0.141871	-0.127331	-1.37364	-0.10739	-1.40355	-0.00768555	0.321339	1.91661	1.2785	0.191723	0.580571	1.41809	-0.506208	-0.54609	-0.33671	-0.286858	-0.954878	0.730127	0.959448	0.959448	1.41809	0.77998	0.630423	-0.835233	-0.376592	-1.14432	-1.37364	-1.30384	-1.38361	0.500807	0.301398	0.0321962	-0.256947	-0.177183	-0.406503	-1.07452	-1.44343	-1.29387	-1.14432
Septicemia	-0.609539	-1.13441	-0.894469	-1.04443	-1.28437	-1.29937	-0.519561	-1.25438	-1.05943	-0.894469	-0.549553	-0.324608	-0.729509	-1.04443	-0.23463	-0.534557	-0.669524	-0.549553	-0.144652	-0.324608	-0.219634	0.38022	0.590168	2.19478	1.93984	-0.204637	0.800117	0.560176	0.245253	-0.264623	-0.369597	-0.744506	-0.939458	-0.354601	0.935084	1.53494	1.32499	-0.579546	0.545179	0.95008	0.95008	0.620161	0.320234	-0.429583	-0.699517	1.47495	2.47971	2.05981
Short in stature	-1.02246	0.118106	-0.259833	-0.165349	-0.286829	-0.678267	2.00106	1.62986	-0.563535	-0.921228	-1.11695	-1.25192	-0.624275	-0.185595	-0.124855	0.0303701	0.253085	-0.192344	2.3385	2.17653	-0.178846	0.104608	-0.496046	-0.806496	-1.27217	-0.0168723	-0.0101234	-0.367816	-0.475799	-0.766003	1.23843	1.18444	-0.52979	-0.401561	-0.988717	-1.23843	-0.806496	1.78509	0.71876	-0.00337446	-0.253085	-0.320574	1.7446	2.41949	-0.374565	0.266582	-0.52979	-0.7795
Skin trauma	-1.14674	-1.5463	-1.27763	-1.20874	-0.960733	-1.20874	0.306849	0.382628	0.00373156	0.0175096	-0.0307136	-0.478501	-1.19496	-1.78742	-1.6703	-1.32585	0.224181	0.113956	0.403295	1.04398	-0.313164	0.113956	-0.368276	-0.464723	-0.871175	-1.51874	-1.28452	-0.299386	1.53999	1.35398	1.1542	2.02222	1.22998	0.809748	0.100178	0.423962	-0.140938	0.0726219	0.871749	0.43774	-0.230495	0.148401	0.547965	0.306849	1.49176	1.38154	1.54687	1.2782
Sleep disorder	-2.0421	-1.84297	-1.74341	-1.56917	-1.41983	-1.89275	-1.02157	-0.100601	-0.200165	-0.54864	-1.24559	-0.449076	-0.648204	-0.922005	-0.374402	-0.150383	-0.473967	-0.573531	-0.498858	0.0736359	-0.299729	-0.200165	0.397219	0.646129	1.39286	-0.0508192	1.16884	0.397219	0.42211	-0.598422	1.66666	0.820367	0.919931	1.11906	1.44264	2.31383	0.671021	0.496783	0.646129	0.098527	0.297655	-0.125492	-0.0757102	0.596347	0.621238	0.372328	1.09417	1.39286
Synovitis	-1.30863	-1.91449	0.0978207	0.725316	-0.637863	-0.659501	-2.04432	-1.26536	-0.76769	-0.0320059	1.07152	0.552214	0.400749	-1.43846	-0.616226	-0.161832	-0.0969192	-1.09226	-0.464761	-0.919154	0.314198	0.249285	-0.0752814	0.184372	-0.226746	-2.13087	0.0545452	-0.0103681	0.920056	-0.443123	-0.551312	0.573852	-0.616226	0.0329074	0.530576	1.91539	0.833505	-0.443123	2.95401	0.768591	0.855142	0.855142	0.0112697	0.162734	0.465663	0.703678	0.746954	1.93703
Thrush	-0.965874	-1.40312	-0.651602	-0.61061	0.045262	0.769454	1.61662	0.714798	1.12472	0.455182	-0.26901	-0.624274	-1.12984	-1.28015	-0.501298	-0.665266	-0.06405	0.263886	0.988078	0.810446	1.17937	0.769454	-0.20069	-0.67893	-0.938546	-1.14351	-0.979538	-0.719922	-0.13237	1.22037	1.84891	1.27502	0.564494	0.222894	-0.979538	-1.03419	-1.55343	-1.32114	-0.979538	-0.95221	-0.801906	0.68747	2.39547	1.38433	0.96075	1.07006	0.523502	-0.310002
Tic disorders	-0.893789	-0.806742	-0.682389	0.00155442	0.0886017	-1.4969	-2.53525	2.09691	-0.272023	0.194302	-0.396376	-1.42229	-1.0741	-1.19845	-0.595341	-0.259588	-0.415029	-0.906225	1.15804	1.55597	-0.477206	0.697933	-0.303111	0.0512957	-0.81296	-0.46477	0.231608	0.231608	-0.272023	-0.763218	1.71763	1.96012	0.486532	0.878245	0.132125	-0.495859	-1.08032	-0.0979282	0.791198	-0.0544046	-0.0295339	-0.520729	1.16426	2.00364	0.188084	1.84198	0.741457	0.113472
Tonsillitis	-0.788756	-1.62696	-0.841663	1.16152	1.61382	2.33999	-0.166327	-1.40704	-1.32508	-1.21927	-0.674644	-0.0345794	-0.0916354	-1.61348	-0.576093	-0.196411	0.470626	0.795326	0.760055	-0.366542	-0.505551	-0.687093	-0.439158	0.0432243	0.565028	-0.972373	-0.895607	-0.0885233	0.997616	1.89703	1.47792	-0.847887	-1.0647	-0.766971	0.08057	0.951971	1.38145	-0.400775	0.456102	1.09513	1.38663	1.50178	0.63557	-0.750373	-1.13835	-0.326084	-0.188112	0.388673
Torticollis	-1.99367	-2.23587	-1.92639	-2.14168	-1.05178	-1.18633	-0.150254	-0.271354	0.159224	-0.432821	-0.177165	-0.594289	-1.01141	-1.17288	-0.675022	-0.056065	-0.271354	0.495614	0.75127	0.562892	0.778182	0.118858	-0.298266	-0.28481	-0.28481	-1.1056	-0.378999	0.0650354	1.32986	1.0742	0.899282	0.858915	0.953104	0.778182	-0.0156982	-0.204076	-0.876856	-0.675022	0.778182	0.428336	1.37023	1.30295	1.73353	1.39714	1.0742	1.22222	0.899282	0.441792
Urticaria	-1.47905	-1.70877	-1.42851	-1.06554	-0.720954	-0.224748	0.390915	0.887122	0.377132	-0.119074	-0.610686	-0.895545	-1.21257	-1.50202	-1.22635	-0.771493	-0.619875	-0.0179951	0.597668	0.57929	0.570101	0.25308	-0.57393	-0.936895	-0.8496	-1.32743	-0.66582	-0.270693	0.106056	0.574696	1.16739	1.13063	1.19495	0.942256	0.331187	-0.417717	-0.532579	-0.89095	0.00497738	0.436861	0.478211	1.09847	1.75548	2.22412	1.64521	2.08169	0.974417	0.266864
UTI	-0.523562	-1.50989	-1.21264	-1.29371	-1.1721	-0.915389	1.21939	1.16535	0.138491	0.00337782	-0.60463	-1.13157	-1.41531	-2.0098	-0.753254	-0.577607	-0.82081	0.152002	0.314137	0.678942	0.206047	0.678942	-0.82081	0.23307	-0.537073	-0.874856	0.179024	0.314137	0.638408	0.206047	2.08412	2.38136	1.34099	-0.456006	-0.158758	-0.320893	0.0439117	-1.33424	-0.347916	-0.361427	0.516807	0.76001	1.73282	1.88145	0.057423	1.09779	0.787032	0.34116
Vomiting	-0.371876	-0.731979	-0.451697	-0.379133	-0.637645	-0.816336	-1.31522	-1.65627	-1.65537	-1.18732	1.54202	0.576003	-0.61769	-0.838105	-0.68844	-0.582314	-0.522448	-0.698418	-0.689348	-0.690255	-0.494329	0.867169	1.29077	1.98739	1.1284	-0.0934084	0.0771191	-0.481631	-0.582314	-0.576872	-0.575058	-0.44172	1.05312	2.52891	1.09938	1.5647	0.741088	0.121565	0.452642	-0.139669	-0.339222	-0.491608	-0.527891	-0.568708	0.121565	1.33975	1.28714	2.06358
Vulvitis	0.00122128	-0.233265	0.821925	0.528816	1.81849	1.40814	-0.526374	-1.74277	-0.716894	-0.614306	-0.042745	-0.702239	-1.95508	-1.76006	-0.102386	-0.550933	0.307157	-0.258402	1.02873	0.560684	0.794709	0.638692	0.229149	1.06774	0.701623	-1.17156	0.0509375	-1.36874	-0.520877	-0.14624	2.43679	-0.3237	0.188962	-0.461724	0.800212	-0.185676	-0.820132	-1.2302	-0.74837	-0.338304	0.87139	0.225536	2.58341	0.307549	-0.0717615	0.225536	-0.502331	-0.502331
Vulvovaginitis	-1.62984	-1.47361	-1.52569	-1.58818	-1.35904	-1.05698	-1.45278	-0.463283	-0.661182	0.0262563	0.349144	-0.379957	-0.411204	-0.754923	-0.64035	-0.0258223	1.01575	0.682447	1.58862	0.932425	-0.0987324	-0.119564	-0.536193	-1.28613	-0.42162	-1.0049	-0.734092	0.078335	-0.077901	0.72411	2.06774	1.88026	1.42196	1.28656	0.422054	1.58862	0.234571	0.703279	-0.077901	-0.71326	-0.369541	0.703279	0.28665	1.81776	0.713694	0.349144	-0.765339	0.755357
Zinc deficiency	-1.83999	-1.83999	-1.04753	-0.785797	-0.691283	-0.284147	0.0139347	0.479233	-0.0369573	-0.0587682	-0.305958	-1.02572	-1.14931	-1.24383	-0.763986	-0.713094	-0.225985	-0.124201	0.362909	1.69337	1.22807	0.355638	0.39926	-0.124201	-0.618581	-1.29472	0.108448	0.610098	0.90091	0.864559	2.19502	1.67156	1.4171	0.90818	0.464693	-0.487715	-1.01118	-0.931203	0.864559	0.719153	1.31532	1.5407	1.17718	0.668261	-0.218715	-0.524067	-1.21474	-1.3965
